# Supplementary material for: A first-line diagnostic assay for limb-girdle muscular dystrophy and other myopathies
Source: Hum Genomics. 2016 Sep 27;10:32. doi: 10.1186/s40246-016-0089-8 (PMC5037890; doi:10.1186/s40246-016-0089-8)
Supplement: Additional file 3: — Amplicon details and primer sequences for the neurological panel. (XLSX 1256 kb) [file 40246_2016_89_MOESM3_ESM.xlsx]

## Sheet: NEURO_all_ampInfo.tab
Amplicon ID	Chromosome		Forward Primer	Reverse Primer	Amplicon size
RYR1_176367	chr19	38924649	TCTGTTCCCCGACCTCAGA	AAGGAGACTAAAAGACAGAGTGACAGT	250
RYR1_176368	chr19	38931551	CCTGTGGTCTGCAGTATTTGTG	TTCTTTGGACCCAAGATTCTCTGC	260
RYR1_176369	chr19	38933196	GGGTCTTCTGACCCCTCACTTA	GGAAGAAGAGCAGATGGTAAGCG	272
RYR1_176370	chr19	38934526	CTGCTAGAAGGAGGCTGACC	ATTCATGTCCCCAGGGTAGTCT	228
RYR1_176370	chr19	38934352	GGGAGCATCTTGTCACCTGT	GTGAGGCAGCTCAGATACTAGG	272
RYR1_176372	chr19	38934958	GGGAAGAGCATTCTGGGAAGC	GGCAAACCCATGGTGAGAAGA	252
RYR1_176373	chr19	38935382	TTCCGGGTATCCACCCTTGA	GGCTCCATTTGGGTATGCCT	274
RYR1_176374	chr19	38937303	CCTCCCATTGACCAACTTCCC	GACACAGAAGAGAGTGAAGTCAAGG	252
RYR1_176374	chr19	38937467	TATGAGTAGGATTAGGGACCAGATTCC	TCCCTCAAGACCTTTTCTGTCCT	226
RYR1_176376	chr19	38939143	aGAAGAAAAGACTGTAATGTCCATGGG	AACCCCACTGACCTTGGAGA	242
RYR1_176376	chr19	38939365	TCACACCAAGGCTACCTCCT	GCCACATGCTGCACGAAG	272
RYR1_176377	chr19	38939578	CCCCCTGAGATCAAGTACGG	CCTCAGTACCCTCCTGCAC	264
RYR1_176378	chr19	38942569	CAAGTCTAGACAGACGTCTTGGG	TATGGATGCCCGGAGCATG	262
RYR1_176379	chr19	38943762	ATCATCTACTTCGAGCCTCCCT	GCCCCCTTCTCAGACCCTA	226
RYR1_176379	chr19	38943591	GTCTTGCGGGAGTGAGGTT	TTGCTCTGCTTCTCCTCGTG	236
RYR1_176380	chr19	38946055	GGCCTGGGTCTCCTATTGTG	AGAGGTGTCAGATCCAATAGGACT	250
RYR1_176380	chr19	38946272	TCCTGACTCCCCTGAGAACA	AGTACAGGACCTCCAGGATGC	270
RYR1_176381	chr19	38946452	CCGCTTCACCTCTCATTCTGG	GGAGTGAGCAGAGTTCTGGAG	234
RYR1_176383	chr19	38948308	TCTGTAGATCCTGCCCTGGT	TCTAAGTCAGGGAGAGGGTTGAG	252
RYR1_176384	chr19	38948906	CGTCATCCCCCTCTCCTGT	TCCAGAGATGCAGTCCATCAAAG	274
RYR1_176384	chr19	38949084	GGTCGGCGATGACCTCTATTC	GCCGGGAATCTAGAAGCTCTG	226
RYR1_176385	chr19	38949910	CACTTTCCATTAGGGTTTCCAGGAT	CAGGTTGAAGGACTCAAAGACACC	274
RYR1_176385	chr19	38950083	TCTCCTTCCGCATCAACGG	ACACCAGTCAGTCTTGATGGTAG	228
RYR1_176386	chr19	38951262	GCCATGGTGAATTCAAGTTCCTG	GACTCCTAAGAGACCCTGCCT	246
RYR1_176386	chr19	38951103	TTTATGACTTCTAAATGACCTCCAGGAC	GGTTCAAGATGGAGTCGCTCTC	274
RYR1_176387	chr19	38954199	CAGGGCTCACAGGTGTTCTT	TGGCACCGCAAGTCTAGC	244
RYR1_176388	chr19	38954553	GTCATAGTCTGGGCATGTGGG	tacctcctgccctgtctctc	258
RYR1_176389	chr19	38955356	CTGAGGCCAGGATCAAGAGAGA	TGCCCACACTCACGTCTTG	248
RYR1_176389	chr19	38955533	GGACAACCTGAAGAAGACAAAACTC	CTGAAACTCCTAACTCCTCAATCCTG	230
RYR1_176390	chr19	38956925	GGGCCTTGTCCCATGGAG	TCATCCAGCAGGCGGTAG	248
RYR1_176390	chr19	38957101	TGGAGCTACAGCGCAGTG	GCTGAGTCAGGTCAGAGATCAg	254
RYR1_176391	chr19	38958287	GTCCCTGCCTCTCTCTGACT	GGATTTCTCTGCCCGGAAGAT	244
RYR1_176391	chr19	38958488	GTGGAGAACCAGTCTCGTTGT	CAAGCTGTGGGAGAGACCAC	254
RYR1_176392	chr19	38959763	TTCATATATCTCTCCCTCCCTGCTTC	TCACCGTCCCCAATCTCAATC	266
RYR1_176393	chr19	38960190	CCAGGTGGGTCATCTGAACC	TGTGGAAGGAAGGAGCTTTGG	236
RYR1_176393	chr19	38959983	TCTGACTCAGGCTCCGAAAC	CTGGCCCAGGTTCAGATGAC	272
RYR1_176393	chr19	38960007	TTCCGGGAGATTGAGATTGGG	GCAAAGAACCTCAGAGAGCTCA	274
RYR1_176394	chr19	38964292	CAGAACAGCCTGGTGGAGATG	CTCCTTCGCAGTCCCTTCTTT	228
RYR1_176394	chr19	38964226	CAGCCCAGTACTCCATTCCC	CGTAGTCAGGGTCGGGTTC	260
RYR1_176394	chr19	38964459	CGACCCTGACTACGAAAACCT	ACTGTGGTTGCCTACTTGGG	248
RYR1_176395	chr19	38966125	GAAAGCTGGCTCTCATGGC	CAGGAGTGCCTATGCTATGCG	228
RYR1_176396	chr19	38968464	CAACAACTTCCTGTTAAACTCCCAGA	CCATGGTCACCGTCACGA	254
RYR1_176396	chr19	38968653	CACGACATGAGCTTCGACCT	GAGGGAAGCTTCCGAGCTG	242
RYR1_176397	chr19	38969266	CAGGGTCCAGAGCTACTCACA	ATGCTGGGACATGATGCTCTC	268
RYR1_176398	chr19	38973928	GCTATTTCCTGCCGTCTTCGT	GCTGACAACGGCATGATGTTC	266
RYR1_176398	chr19	38973717	TGACAGGTTGCTCTGGGAAAG	GCTCAAACTGGATGACGTTCTG	274
RYR1_176399	chr19	38974123	GCCATCTTGACCCATGTGTGT	GATGTGCAGCGCCATCATG	248
RYR1_176399	chr19	38974187	TCAGCCGCCATGTTCCAA	AGAGGGCTTGCAACACCTG	262
RYR1_176400.1	chr19	38976420	GATGCAGGAGGCTCATTCATCT	GCTGATGAGGAGGTCATAGTAGC	266
RYR1_176400.1	chr19	38976584	TCTGTGCAGCCACGTAGAC	CGAAGTGGTGACTCCAACTCC	262
RYR1_176400.2	chr19	38976719	TGAATACATCGTGCCCCTCAC	AGCATCCTCAGTGCCTTGTC	252
RYR1_176400.2	chr19	38976865	TGTTTCGTGGCCGCTCT	TGTGGGAGAAGAATGGGACAGA	252
RYR1_176401	chr19	38980243	AAGGGCTGCTCCAGATGAAG	GCCTTCTCCATGGTCTCATCTC	226
RYR1_176401	chr19	38979863	GGACCTGGGTGGATCTTAAGGA	AGTGAAGACCTCAGGCTCAATC	258
RYR1_176401	chr19	38980068	TTGGCGATGAGGATGTGAAACA	GCCCACCTGTAACTTCACAGA	260
RYR1_176402	chr19	38981079	AAGACGTACCCGCGAGTTC	AAGAGTCAGCATCAGTCTGAGGT	226
RYR1_176402	chr19	38980907	CTGATGGTCTCACCTCCATCTCT	GGGTCAGATGACCTGTTCCTG	262
RYR1_176403	chr19	38981417	TGGACTAACAATTGCATCTTCTATCTCTG	GGAAACTTCTGGAGAGGTCTCG	268
RYR1_176404	chr19	38983346	aatgaCATTTCCCGCCTTCTTGA	TCCTCATGCCCTCTTTGGGA	270
RYR1_176405	chr19	38985346	CGGGCGTACACCATCTCA	AGAGGATGGGCCAGAAGTTG	232
RYR1_176405	chr19	38985170	CTCCAAGCCTTGCATTGTCTC	CTCGAGCAGGCTCATGGT	226
RYR1_176406	chr19	38987086	CGTGCACAGGAACATCATGAAC	TTCGGCAGAAATAGCAGAGGAAG	264
RYR1_176406	chr19	38987040	GGTGGCTATGGCCCTCTC	AAGCGGATCTCCTGGGACA	268
RYR1_176406	chr19	38987247	GTCCCAGGAGATCCGCTTC	agtgaGCTGGTGGAAAGTGG	226
RYR1_176408	chr19	38987658	cgaGACAAGCAGGAGTGAGATG	AGTTTGGAATCAGCAGGTGTCC	228
RYR1_176409	chr19	38989910	GTGGCATGGGTCTGGTCTC	GACCAGTGACTCCATACTTCCC	228
RYR1_176410	chr19	38990380	AGCTGGATGGGACCTGTGTTA	GATGGCCTCTTCGATGGCA	232
RYR1_176410	chr19	38990705	CGGCCCCCTCCTCAATAG	CCTGCATGAGGCGTTCAAAG	254
RYR1_176411	chr19	38990553	TCATCCGGAAGCCTGAGTG	TTTTCTTCAGGCGGTTCCTCA	258
RYR1_176412	chr19	38991366	ggaAACTCTAGACAGCCTCCTG	AAGTTCCATCCCCTCTGCAC	272
RYR1_176413	chr19	38991549	CATCATCAGCCTCCCACTGC	GCAAGAAGTCCTGGTTCTCGAT	246
RYR1_176413	chr19	38991713	CCATGGTGCTCTTCCTGGAC	ATATGTCCACAATCCCAAGAAAAACAAAAG	226
RYR1_176414	chr19	38993337	GGGCCTGATGTCCTCACC	ACATGAGGCAGTCCTCGATG	240
RYR1_176414	chr19	38993519	TCGTTCGCTCACCAAGGC	ATCGACGGGCGGATGTAC	230
RYR1_176415	chr19	38993698	GGGATTCTACATCTTGTGCATTGTC	GTTTATTGGGCTGGGCAGTG	230
RYR1_176416	chr19	38995021	GTCTCTCTGGGCCTTCGTC	AAACCCTCCACATAGGCCATTTT	262
RYR1_176417	chr19	38995484	AGGAGAGGGACCATAATTCAGGTT	TGTGGCCTTTTTCTCTGCCT	248
RYR1_176418	chr19	38995859	CCCCAACAGTGTGATCATCCC	GCCGAGGACAGAGAATCCTG	246
RYR1_176418	chr19	38995666	CCCCCGACTATGTGGATGC	CTCCGCAAACTTGTTAATGAAGGAG	240
RYR1_176418	chr19	38996031	CTTCCCTAAGACCCTTAGCTTGTTC	AAGGCCTGGTCACCTTCTCT	228
RYR1_176419	chr19	38996210	ATGCTGAGGCCCTACAAGAC	AAGGAATCAAACCCACTCTCTCG	228
RYR1_176420	chr19	38996702	GCCTGGGAATGGACGATAGAG	AGGTTTCTGCACCCCTCTTG	226
RYR1_176420	chr19	38996529	TCTGTTACAGAGCAGGTAAGAGACT	TTCCGTCTTCTCCTCCTCACC	252
RYR1_176421	chr19	38997324	GAATCTAGCCCTTGACTCTGCATC	ATTGCTTGCTGGTGCTCATCT	268
RYR1_176421	chr19	38997113	GCTTCCTGCTAGCCCATCA	TCTGCCAGTTGTTCTGCCAT	242
RYR1_176423	chr19	38997548	AGCACCAGCAAGCAATGTTTC	TCATCTGCAGGAATTTCAGTAGCTC	244
RYR1_176423	chr19	38997711	CCCCTACGACACGCTCAC	TAGCTCCTCCCCTCTGGTTC	238
RYR1_176424	chr19	38998508	AAGGGTGGGAAACTGTAGGG	TGGTCTGCAGAACTGGTGTC	238
RYR1_176425	chr19	39001506	ACCCCTCATTGGACCCTTTATCT	GACGGTCAGTACCCAACACC	268
RYR1_176425	chr19	39001293	CCAGCATCCTTCCCATCAGAA	CAAAGGGAGCAGGATCTGGAG	254
RYR1_176427	chr19	39002321	CTGGTTCCTCTCTCCTTGTCTTC	ACAAAGGTTGTTCAAATTAAGGCAGAAC	270
RYR1_176429	chr19	39003294	CACCCTCTTCCAGCACATCG	AGGGTCTTTTGTTAGAGCTGCTG	244
RYR1_176429	chr19	39002903	CACTGTCCTCTGTCCTCTTAGC	CCAGCCTTCACGATCTCAGG	268
RYR1_176429	chr19	39003101	GCTGCCCTTCTAGGACAGTG	GGATGACGTCATCTCCGAACTG	252
RYR1_176430	chr19	39005822	CCACTGCATGGGCCTATTTGA	CATCTACCCTGCTTTTCACCCA	272
RYR1_176431	chr19	39006880	CTGGGAGGAGCCGTTTCTATG	GGAGATTTGGACTCCCAGCAC	266
RYR1_176432	chr19	39008261	ACAGTGTGGAGGAGATGTGTC	TTGACGATGATTCTCAGGATATTCCC	274
RYR1_176432	chr19	39008454	CTGTCACCTCTGACCACCTC	ACCCCTGGTCTTTTGATGCTG	246
RYR1_176432	chr19	39008056	TGAGTTTCAATGTGAGGGTTGGG	CCCAATGTCTGCCATGAGC	262
RYR1_176433	chr19	39010265	CCCTGTATCCGCTGCTCATC	AAACAAGTGGGCTGGCTGT	230
RYR1_176433	chr19	39009891	GGATAGGGACTGGGTCTTAGGTT	GATGAAGTGGGACTGCAGGAG	260
RYR1_176433	chr19	39010080	TCGCACAGCCCATTGTGA	GCTGACCTGTTGTTGTCCAC	244
RYR1_176434	chr19	39013956	AGGAGCTGTTCAGGATGGTG	GTGCTCCTCCCAGAACCAAG	274
RYR1_176434	chr19	39013736	TTAATGTTCATCTGCATGGCCAGA	CGTGGGACTTGGACCAGTAG	244
RYR1_176436	chr19	39014595	ACTGCCCTTCTCAGGTCTCA	AGGGCATTAGCCAAGAGACATG	248
RYR1_176437	chr19	39016053	GCCTGAAGTGTAGAGTCAGCAA	TGGGCAGCATCTTCTTCAGTG	274
RYR1_176437	chr19	39016271	GGTACTCTGTGCAGACGTCAC	TCCCGGAAAAGAACTCAGTGG	272
RYR1_176438	chr19	39017772	CCCAGAAAAACCTCTTCAGTTCCT	GGTCTTTCTTCAATGCCTGGTCT	274
RYR1_176439	chr19	39018391	aagaaaGGCCTCAACATGCACT	TAGAGCACGGCTGACACTTC	242
RYR1_176439	chr19	39018590	CGATGACCCCGAGAAAATCGT	GATGCAAGATTAAGCAGCAGACC	256
RYR1_176440	chr19	39019244	GTCGTGGCCTGTTTCCGTA	CTCTCCAGGAACATGTTACATGCC	254
RYR1_176440	chr19	39019045	TGTTGGTGGAGACAAGGTTTTCC	CCTTACGTGGGCAGGTTGT	262
RYR1_176441	chr19	39019426	CAGTGACGTCACACCTCTCC	TGGCATTTCTATACCCCTTGATGTG	240
RYR1_176442	chr19	39019804	CCTCTCCCACCAGAAAGCTG	GTGATATTTAAAGATCCGTCTGTCTTGGG	256
RYR1_176442	chr19	39019677	GGGTATAGAAATGCCAGCTCCTG	CTCTTTTCCGTCAGGGCAGT	262
RYR1_176444	chr19	39023333	CTGACCACTCCCCTGCTTAC	CTCTTCAGCTTCACCGTTCTCC	254
RYR1_176444	chr19	39023500	CTTTGTTCATCCCTTAACTGATGCC	GGGTGTATCTGTCTCCCCAGT	246
RYR1_176445	chr19	39025526	GGAGGGCAGAAGTGAGAATGT	AATGGGTCCACAGGGAATGG	270
RYR1_176446	chr19	39026039	ATCCTCAATGGAGGCAATGCT	GCTTAACAAGAAGAGGTCCACTCG	236
RYR1_176446	chr19	39025860	CCTGCCTTGCAATTTCTCACTC	TGAAGTCCCTTTGCCTCTGTTAC	274
RYR1_176448	chr19	39026791	GGCTCTCCAGGCTACCATG	TTGGAGGAAGGGAGCTCTGG	274
RYR1_176449	chr19	39027486	tatcactctgcctttctctctgtg	CTCCACGTCCCAGATCCTCA	274
RYR1_176450	chr19	39028695	CATGTGTGCGCTGTGTCTTG	TGGAGAGTGGCCATCATTGAC	262
RYR1_176451	chr19	39034165	ACCCACTGTTCATCTCCCCTA	TCGCTGATGGATTCCTGGTG	262
RYR1_176451	chr19	39034263	GGGAACACGACCACTATTAACATCA	GAGGCTGTTGAACACCTGCTTA	270
RYR1_176453	chr19	39034654	CCTATGGGACGCAGTGGTG	CAGCCAATCCAGAAAGAGGATGG	226
RYR1_176453	chr19	39034482	GCAAGAGGAACTTCTCCAAAGC	CATCATCATGTGGGCGAACAC	274
RYR1_176454	chr19	39037233	GTTTAGGCCCTGCTGGGTAG	TAGGGTCTCCCGGGTCTC	262
RYR1_176455	chr19	39039065	GAGTGTTCACCGGCCACA	CCCACACGATGTCCCACA	250
RYR1_176456	chr19	39052011	AGTTCAGCGGTCCAGAAATCC	GTGACGCGCCCATGATCT	258
RYR1_176456	chr19	39051910	gagaaTTGAGGCTCTCCAGGTC	CACATGCTCCGACAGGTTG	228
RYR1_176456	chr19	39052194	TGAGTACTTCCGCCCCTACC	GGAGCAGGGCAGATATGCG	234
RYR1_176457.1	chr19	39055895	AGGACACCATCTTCGAGATGC	AGGCTGCGGTAGCTGAG	226
RYR1_176457.1	chr19	39055718	CGGTGACCCCTTGTAGCTG	CTCGGGCTCCGAGATCTG	228
RYR1_176457.2	chr19	39056582	ACACCCGAGGGCTCTCC	CTCTGAGCGTCTCTCTTGCC	230
RYR1_176457.2	chr19	39056101	GCGAGGCCTCAGCTACC	CTGCCAGGAGCTCGGTC	230
RYR1_176457.2	chr19	39056329	GGTGACCGAGCTCCTGG	CCATGTCCCCGAGACCG	248
RYR1_176458	chr19	39057788	CCTGTCCCTAGGTGGATGGA	CCCAGGTTGGAGCATTTATTTCTTG	274
RYR1_176458	chr19	39057625	cctcTTTCTGGTGGAGGGAAG	CCCCAAGGCCACTCACTC	230
RYR1_176459	chr19	39058617	CACCTCCTGACCTCTCTCTGT	CAAGGTGAGCAGGAGAGGTG	258
RYR1_176460	chr19	39061397	AGGTAAATGATGGGATGAATTCTCCAG	AGGAACCCTGAAATTCTGATAGGG	252
RYR1_176461	chr19	39062881	CCATTTCAGGTCTCAGACTCTCC	TTGAGACAATTATAGCCAATGATGCAGA	260
RYR1_176461	chr19	39062684	GTCTTCAGTTCTGTGCCACTCA	AGCTGAGCCTTCCATGTCG	262
RYR1_176461	chr19	39063097	TGTCTGAGCCTCCTGCATACA	TCCCAATCTGAATGTCGTCCTTAC	274
RYR1_176462	chr19	39063875	GCCTGGGCCTCATTTCTACC	GCTGCTCCGTGATGTACAGG	228
RYR1_176462	chr19	39064024	TGCCCCTGGTAATCTTTAAGCG	ccggACCGAAACCCTAGTTTT	228
RYR1_176463	chr19	39066689	agaaaaaCAGTGGAGTTTCAGCCA	aaaaacctcttgcccaaggtca	254
RYR1_176464	chr19	39068951	GTCTGACACTCAAGCATCTCTCC	GATACCCTAGGGTCACAGCCA	230
RYR1_176464	chr19	39068779	TCTACACAGCCTGATGCTCTCT	CATCGATGGACATGAGCCTGT	272
RYR1_176466	chr19	39070818	CTCGTGTGTCCCTGCCTT	CTTATCCCTTCACCACCCACTG	268
RYR1_176467	chr19	39071161	GTAGAGCCACAGGGACTGAAC	aaggaagggtcccagagTG	272
RYR1_176470	chr19	39076877	AGTGAAGGAGGATATGGAGGTAGG	TACCCCACTGCTGGCTATTG	274
RYR1_176470	chr19	39076659	cggccAATAAAGGCCTAATACTATCTT	CCGTAATCCCTCTGGGTCAC	262
RYR1_176472	chr19	39078154	CTCAAGGGTTTGAAGATGTGACCA	TTCCAGTACTAGGTCACCTCTCC	264
ERLIN2_85872	chr8	37595608	TCGCTGTTGTGGCCTTTTCT	CAGCAGAATCTGCTAGGAAAGCA	270
ERLIN2_85873	chr8	37598021	GGGCTGAAGGGAAAGTTGACC	TCATCCAATGGCTAAATAATTTCAAATCATGC	262
ERLIN2_85874	chr8	37599431	CAACCCAAACAGTTATTCCAGGACA	CTACGAGACAGGGAATTAACCAAGAAA	272
ERLIN2_85875	chr8	37602031	CCCCACATCTTACGCCATCA	GCAAGACTCAAAATGCCCTCAG	266
ERLIN2_85875	chr8	37602229	CTGTTGTAGCACCTTGGAAAAGGA	CTTAAGCACGGCATGCTCAG	254
ERLIN2_85877	chr8	37603201	TTGGGTAACTGTTATAACTTGTTTGCAGT	TTCCTAAATCTTAAATGGTGCAAAAGGC	270
ERLIN2_85878	chr8	37607427	CTCTCTCTCTGACACTGCTTCC	CTTTGGTTACCTCTGGGATGGG	272
ERLIN2_85879	chr8	37607211	TCTTGAGCTGGTGATTGAGCTT	GATCTTCCTGCACAAAAAGGACATC	258
ERLIN2_85880	chr8	37608061	GGAAATGGGAGTTTGCCTCTCT	GCCTTAGCCTCCTTGCATCT	274
ERLIN2_85881	chr8	37609300	GACACTCAGCTCGGGTGAAA	GTTAAAGGGCAAAGGCAATGGC	258
ERLIN2_85882	chr8	37611145	TTCACCAAGTTCACTGCACTCC	TCCTCAGTTCTGCCCATGAAG	232
ERLIN2_85883	chr8	37611638	CCCTGAATATCTGCAGCTGATGAA	TGCTTAAGTATCATTTGCAGTCATATCAAGT	226
ERLIN2_85883	chr8	37611479	TTGCACCTATGCTCCAAGATCTG	CAAAGTAAATCTTGCTGTTGGAAGCA	242
TDGF1_38550	chr3	46619584	TTAAATTGCCATTTTCGCTTTAGGAGATG	AGCTCTTTTAAGGCTTGAGCAAGA	260
TDGF1_38551	chr3	46620861	GTGAGAGACCTTTTGTTCTTTTGATCAC	AGCATCGAAGTCAGGCAGTT	244
TDGF1_38552	chr3	46620677	AGATGGTGCTCTACAATTTCTTTTCAGT	CATGGAGTCTGTATTTTAGGCCACA	246
TDGF1_38554	chr3	46621585	AGAGAAAGGGAAGTGGAAATTTCAGAC	CCCCAAGGCAACTACGTAACTT	226
TDGF1_38554	chr3	46621420	GCCCTTGCACTTTTCCATCC	AGTTCCTGAGAATGAACAGGTAAGG	270
TDGF1_38556	chr3	46622815	ACTGCCAGAGAGGTTTGCTTT	AACTACAAATGATCATCTTTCAGTTAGGACATT	274
CASK_193940	chrX	41379880	ATGAGGTGCTCCCAGTTATGC	TTTGCTTTTCCCTCCTCTCATGC	272
CASK_193941	chrX	41383374	ACTGACACGCTTCTGACTGTG	GCCAAGAGCTTGGAATTTTCAGTT	274
CASK_193942	chrX	41390471	CAGGCAGGATGTCAGACATTCG	TTTTAAACCTCTTGTGCCATGCG	274
CASK_193943	chrX	41394013	gggttgggattactgttaactcattttc	ACATGGTGTTGGGAGAAGACAC	244
CASK_193943	chrX	41394204	GGTCTGGGTGCTTTGTGATGA	GCGTTTTAGTGTTTGATCAATTAGATCTTGT	256
CASK_193944	chrX	41394393	TCTTGAATGCTGGCAGTTTTACTACT	CATGGGCTTAAAAATGAAAATTTCTCCCT	256
CASK_193946	chrX	41402023	AGGTTTTGAAAGTTGATGAAGATCTCATATGG	ATTGCCATGGAGAAGACCAAACA	242
CASK_193946	chrX	41402192	TTTCTTGCCAAACCAAGTACAGC	GTCATGAAAACCAAAGAATAGCCTTTGT	234
CASK_193947	chrX	41412984	ATCTCTTTCCAGACCTTCCTTTCTTTTT	GCAGGTCTCATTCCTTCTCCTG	274
CASK_193947	chrX	41413177	CAAAGCAAAACACGCATAAAAACATACC	GGCATCCTTTCTTACGAACTCCT	256
CASK_193948	chrX	41414900	CCATTACAGCTACAAAGATGTGAGGAA	ATGAAAATTTTTCTCCTGGGTTGGC	274
CASK_193949	chrX	41416430	GCAGAAGACACTATTTCCACTGAACA	CAAAGGAAATGGTTGTCAGACTGTG	274
CASK_193950	chrX	41419172	AGAAACAATTTCCCAGAAAGCAAAAACATA	GCCCCCATGTGTTTTGAGTG	256
CASK_193951	chrX	41420943	TGGTACCAGAAATTCTCTGATTACAGAAG	ACATTGATGCCTCTGGATTTTGTTACTAT	272
CASK_193952	chrX	41429047	aCAAAAACATTTTCTTCACTAGGCTACAG	CGCAAAATCACAAATATTAAGAGAAGCACT	234
CASK_193953	chrX	41437938	TCAATGCTTCATCACTGTAAACTTCATG	tgcaaaggaaggatcgcttga	236
CASK_193953	chrX	41437763	TTAGTTGATATAACTCATGCTGGGATCTTATG	CACTAGGCCTTACTTCAGACTCAC	258
CASK_193954	chrX	41446319	GATGAAGCTGGCTACATTTTATGAGG	TGCCTGCCATAAAAATCCACTCATA	274
CASK_193955	chrX	41448936	TGCAACAGAAATGTCTTCAATAAAGGTG	GAAATCATCAGCCTGCCTTTTTAAAAGA	270
CASK_193956	chrX	41469304	ccggccAATATTCAATTCACCAAAA	GTTAGTTTGACATTGACTTTCTATACTGGCT	232
CASK_193957	chrX	41482005	TACTTAAACAACTACACACAAACAGCCA	AACATGAGGGCTCACTTTGGG	274
CASK_193958	chrX	41486063	TGACCCACACAGGTGAATAAGTG	CCTCTCTTCTAGCCATCATCTCCT	268
CASK_193959	chrX	41495865	AAGCCAAAATCTTATTGAAGTGGTGGTA	AAGATTCATCTTCCAGAAACAGTAGAGC	226
CASK_193959	chrX	41496028	TTTACCTTTAGTTTCCTCCTTGCATTGA	CTTACCAGTATCATGGAATAAAATCTCCAATCT	236
CASK_193960	chrX	41519819	AAAAAGAAAAGGTAAAAAGGACCATCTCATAGA	GGTAACTATGTAGTTTTCCTTTCCTCCTC	258
CASK_193961	chrX	41524797	ACCACTGAGCAGGATAAAAAGGATC	GAGTGGTGAGAGTATATGTATTGGTAAACTTTT	238
CASK_193961	chrX	41524629	CCACTGGATCAATGATGTAAGCAAAG	CGGAAAGCCTGTAGACGTCTG	274
CASK_193962	chrX	41530834	CTGAGGTTGGGCTAATATGTAGCTTG	ACTGCATTGTTCATCTTCAATGAATCC	272
CASK_193965	chrX	41598819	GATAACAAATGACTTACCTTCACATCCCT	CCAATCCTGTCTGCTCAAATCAAATG	226
CASK_193965	chrX	41598666	TTCCTAGTAAGAATTAGTACAATGACTTCCCA	GAAGCTCTACGCTACTGCCAT	226
CASK_193966	chrX	41604904	GAGCAGCAGCATGCTCTTTATC	ACTTAGTTACAATGTATTCACTTTCAGTGTTGT	262
CASK_193967	chrX	41646576	TTAGCATTATCCAACACCAACATTGC	CCATTCATTCATCATTCACTCTAATTGTCTTTT	244
CASK_193968	chrX	41712523	GGTTGGTAAATGGATTTTGGAGATGG	ATGAAACAGTAAGACATTAATGGGAAATAGGAA	260
CASK_193969	chrX	41782268	CCAGGTACACGTCTATAAATACTCCAG	CCGTTTTCGAAGCCCTCCA	262
ERBB3_123492	chr12	56474233	GCTCTTGCCTCGATGTCCTAG	AGACCGTGCCCATACCCT	242
ERBB3_123493	chr12	56477732	AATTTGTGTCCAGCCCTCAGC	AAGAAGGAAGGAGGGTTCTAGGG	266
ERBB3_123494	chr12	56478966	AGGAGATTGAGATTATTTTGCCCTGTT	GAAGGAACCATCGGGAACTGA	270
ERBB3_123494	chr12	56479148	CCAGCTCCGCTTGACTCA	TTCCTTTCCCTGGAGCAGATG	230
ERBB3_123496	chr12	56480489	GATGGGTGGAGAGGTAAGGAAGA	TGTAAGGATGATGGAAAGAAGGGAGT	272
ERBB3_123497	chr12	56481548	ATTAAAACAAGCCTTTCTTAGCCCTGA	AGGAGAGAAAGCATGGCTGTTAG	270
ERBB3_123498	chr12	56481743	GAGCAGTGGCCTCAGAATTCA	GTACCCCTACCTCCTCCTCAAA	250
ERBB3_123498	chr12	56481951	TCCATTGCCTGGGTTCTGAAAT	CATTGTTCCTTCCCCTCAGACA	264
ERBB3_123500	chr12	56482460	AGAGCAAGGGTTCCATTGGTAG	GAGGAAAGGCTGTCTCTTTACAACT	232
ERBB3_123500	chr12	56482663	GACTATGTCCCAAAGGTGGGTAG	GGGTCTAAGGAGGGAAGGCA	258
ERBB3_123502	chr12	56486690	tgagttatACCTTTACCTTATTGACTGGTTTC	GGCTCCTCCCCTATAACTTGG	228
ERBB3_123503	chr12	56486867	TGGCATAAATTGCGGTATAACTACTTGA	GATGCCATTTCCTCCATACCCTT	240
ERBB3_123504	chr12	56487346	GTCTCTCCTCTCATCCTGTCTCC	CCTATTCTCACCACCTAGCAGAC	274
ERBB3_123505	chr12	56487981	ATGGAACTGTTCAGGTGGCAT	CCTTGGAGATCCTGGTGCTAC	274
ERBB3_123505	chr12	56487760	CTCAGACTCCTCTCCTAACCCA	GCACATGCAGAAAGCTGTCTAAAG	274
ERBB3_123507	chr12	56488377	GGGAGGTATGGAATTGACCTTGG	TCTAGTTCTGTGCTCCTACCCTT	274
ERBB3_123508	chr12	56489181	GATGGGATGCCACGGTAAGT	ACTGCATACATAAAAGGCCAGAATGA	274
ERBB3_123509	chr12	56489627	TAGTTGACATTTGTAAGGAAGATGCAAAC	AAGAGACTTCCAGGACATGCAAAA	266
ERBB3_123510	chr12	56490392	GCCTATAATCCATTCCAGGACTAACG	GTCACTCACTTTGTGCACAGTTC	274
ERBB3_123511	chr12	56490607	AGGAAGCTTAAAGTGCTTGGCT	ACATCTGTCACAGCTTGAAAACTCT	274
ERBB3_123511	chr12	56490807	CAGTCTGCATTAAAGTCATTGAGGACA	AGCATATGCTAAGAGACACAAAAGGTATT	268
ERBB3_123512	chr12	56491019	ATGCTGAGTGTATGTGAACCTGTT	CACAGAATTCCTCCAGGCTTCT	270
ERBB3_123513	chr12	56491760	TCCAGATCTCAGTGACTGATTCCC	CTCCCTATCCCCATGCTTCAC	274
ERBB3_123515	chr12	56492698	ATTTTTGTGTTAGATCAGGTTCTGCCT	GAAAATGGTTGGGCTCAGCAG	268
ERBB3_123515	chr12	56492480	TTGTGGAAATAAACTTGTGATACCTCTATCTTT	GACATGGGCATGAAGTGAAGG	260
ERBB3_123516	chr12	56493773	AAAAAGGAGGAGTTGGCTGGAA	GTTCCAACTGGTAGGCTGAGG	230
ERBB3_123516	chr12	56493598	ccggccATGGAATGTATTCTCT	ACTCTCTCTCTATATCGATAGGTGATTGTTAG	254
ERBB3_123517	chr12	56493916	CTAGACTTGGAAGCAGAGGAGGA	AAAAATAAGGAAAAGGTTAAGATGAAGGGAGA	228
ERBB3_123517	chr12	56494076	TTAACTACTCAAAGGCCCCCATG	TCAGAGGTTTCTAATGTCTTCCATACTACT	226
ERBB3_123519	chr12	56495024	TCTCTTCTTTCCTCATCATGTAAATTTCCTT	GGAATGGTAGGCGCTATCTCC	262
ERBB3_123520.1	chr12	56495567	CACCCTTTCTTCAGTGGGTCTC	TCATAGTCTTCATCTGGAGTTGTGC	258
ERBB3_123520.1	chr12	56495755	CACTCCACCCTGTACCCATC	AAGGCAGAGTCTGTAGCCTCTAA	244
ERBB3_123520.1	chr12	56495207	CTCCAGGAGAAAGTGTCAATGTGT	CAGAGAGGCATATGATCAGAGAAGAAAAA	272
ERBB3_123520.1	chr12	56495368	TTTCCTCAATTTTTCCTCGAATTCTTTCC	CCTCATCTTCATCTTCTTCTTCAGTACC	230
ERBB3_123520.2	chr12	56495946	ATGTCCATTATGCCCGCCTAAAA	TTGAATGGAATTGTCTGGGACTGG	250
HIST3H3_19417	chr1	228612676	AGCCTCCCACCCTAATCAGAA	TGTGTCATCCATGCCAAACG	250
HIST3H3_19417	chr1	228613063	ATTAGCAGCTCAGTGGACTTCTG	GAGCAATCCGCTGAGGTCT	244
HIST3H3_19417	chr1	228613022	CGGTCTTAAAGTCCTGAGCGAT	GCCAACAGTTTCGGATTCATGG	262
HIST3H3_19417	chr1	228612848	TGCCAGCTGGATGTCCTTAG	CCGCTACCAGAAGTCCACTG	226
NAGA_191319	chr22	42456477	GCTCCATGGTCTAGGCTCAG	AGAAGGCTTCTACATCCTCTAGCG	274
NAGA_191320	chr22	42456967	ATGCAGTAGTTCTGTTTGCATAGGT	GCCTTATCGCTACCACTCCTC	272
NAGA_191320	chr22	42457162	TCATATATCACAGACCCGGTGAAGT	GTGTGACATGGAGCTGTGAACT	256
NAGA_191321	chr22	42459038	GAATCCTGCGTCCCTGGATG	GATGAGAGCTGACTACTCCTCTTCT	228
NAGA_191321	chr22	42458867	GTTGGAGCAGCTCCCATCA	AGAATCCACTCATGATCAAAATCAACCA	242
NAGA_191322	chr22	42461929	CAGGGTCGTCACAGATGGTG	GCGTGTGATTCTGGTGCTG	258
NAGA_191323	chr22	42462863	CCTGGCACTCAGGAGGTAAG	GGGAAAAGGTCTGGGCTAAGG	240
NAGA_191324	chr22	42463321	TCCCCGTTTGCCTACGTG	TCCTTGAGGGTCCTGCTTGA	266
NAGA_191325	chr22	42463951	CCTAAGCGAGGTAGGGTGAAAG	TGAGCTACCCCATCCCTCTG	272
NAGA_191326	chr22	42464597	TGACCTTGCCCTCTTTTCTAGTG	GGCAACTGATAGTCACCATCCC	274
NAGA_191327	chr22	42466387	TTCCTGCCCAGCTCTAAGTAAAAG	GTGACCCCAGTGCTTTTCAGA	254
NDUFS3_110955	chr11	47600798	AAGAAGATCTGCTGCACACTTCC	CTGCACAGGGAGATAAAAGGCA	274
NDUFS3_110956	chr11	47600967	CAGTGCAGAGAGCTCCTCAG	ATTTGCCAGGAGGACGTAGG	228
NDUFS3_110957	chr11	47602330	CAAGCAGCTCTCAGCTTTTGG	AGAGCTACTGAGGGAACAGCTAA	246
NDUFS3_110957	chr11	47602140	GCACTTTCCCCAAGTTTTCATCAC	TTGGACATACTTGGGCAAGATTTCA	270
NDUFS3_110958	chr11	47602541	TTTCTCTCAGCATTAAACCAGGTGA	CCAAAACCTTCTCAGATCTCCCAA	272
NDUFS3_110959	chr11	47604058	TCAGACTACGGGATGCAGTGTA	CCCTGGGTTCTCTGCAAGTC	260
NDUFS3_110960	chr11	47603852	CCATCTCAGCCCTCCAGATC	AGCCAATCCATCAAGACTAACAACA	274
NDUFS3_110961	chr11	47606055	GACTTCCTTAGTGCTCAAGCCT	CTCAATCATAGATAAGGCGCTGTCTAG	256
IQSEC2_195345.1	chrX	53263574	CAAAGAGGGTGCAAGGTCCC	tgtcaccacactcacccatc	266
IQSEC2_195345.1	chrX	53263859	CCCCTGGTGGCCGGGAT	GGGCCCCAACACTATACCTTG	250
IQSEC2_195345.1	chrX	53263667	TGATCCGGCTTGGCTTGG	ACAGATGATGCCAGCAGCA	272
IQSEC2_195345.2	chrX	53264044	CATGTGGAGCAAACTGAGGGT	TGCCCAGTATTGCCAAGGAC	266
IQSEC2_195345.2	chrX	53264470	CCCCGCTTGCTTCCAAATAG	actgtgattTGGTTTTTATTACAACTTGGG	274
IQSEC2_195345.2	chrX	53264075	GCCGGCCCAAGGTATAGTG	TGATGGGCAGTCCAAGCTC	242
IQSEC2_195346	chrX	53264255	CCGGTCCTTGGCAATACTGG	CGTCTCCAACTCCTCATCCTTC	236
IQSEC2_195347	chrX	53265021	ACTGAGAGACAGGCAGAATGAG	CTGGGCTCCTTGCTTGTG	262
IQSEC2_195348	chrX	53265544	ACACTCCCTGGCCCAAAAG	AGGCGATGGGCTCAAACG	262
IQSEC2_195348	chrX	53265719	AGAGGTCTCGCAGGGAACT	AGTCAGATGGGCTCTCACTCC	228
IQSEC2_195349	chrX	53267511	GTTTCTGCAGGGTACTGTTTCAG	CACCAGTCCCAACAGAGGTG	262
IQSEC2_195350	chrX	53268538	CTCCGAAAACTGGAGCTGGT	GGAGGGTGGTTACCAGAAATAGG	274
IQSEC2_195351	chrX	53271152	ACCAGACTTAGGTGTCAAGCTC	TTCTTGCGGTTGAAAGTTAAGGTG	272
IQSEC2_195352	chrX	53272702	taccacttagtggcagaggca	GTGGAGCACCCCTACCAC	270
IQSEC2_195353	chrX	53276336	CCCACTTTCCCTTTCCAGGT	CTGGTTCCTGAGTCTGGCTTT	258
IQSEC2_195354	chrX	53277459	tgacttATAAACACATACTACGTCGATGC	GGTGGGTCAGAGGTTTTCTGC	258
IQSEC2_195355	chrX	53278089	CTCCCTCTTGCTGTCCTTTTCC	CAGTTCCAGGAGGACAGTCATC	272
IQSEC2_195356.1	chrX	53279885	AATTGCTGGAGCTCTCAAGGC	CAGCTGGTGTATGAGGCTGAT	262
IQSEC2_195356.1	chrX	53279506	ccctgTTGCCAATCCTCTTCC	TCGCCAGCTTTCAACAATGATG	230
IQSEC2_195356.1	chrX	53279677	TTGAGGCCGATTCGGTAGTG	CAGGCGAGAACTCTGATGGTG	226
IQSEC2_195356.2	chrX	53280263	CTCACGGCTACCGTCTTCC	GTCAGCCCAGCTGGAGAAG	232
IQSEC2_195356.2	chrX	53280079	CTTGTGCTTCAGGGTCCCAT	GTTCCTCCACCAGTGCCAT	246
IQSEC2_195356.2	chrX	53280463	TGAGCTGTCCTCTTGCTGTTC	TGCTGACCTACCAGGAAGAct	254
IQSEC2_195357	chrX	53283737	ATCTTACCAGTTCTTTCTCATTATTCTCACAG	ATCTGGAGAGTTTTCTAATGACATCACAG	226
IQSEC2_195357	chrX	53283939	GATCCTGACCTGTTTGGAGAAGG	CTTTCCAACATGCGGATGCAG	258
IQSEC2_195357	chrX	53284119	GGGTTCTGTGCCTTCTCATACTC	GTTCCCCTCGACCCTTCTC	234
IQSEC2_195358	chrX	53285396	GGACTATCAACCGCTGTGCT	GAGACGTCCAAGAGCTAGGACT	226
IQSEC2_195358	chrX	53285015	gtgaatACAAGCCTCAGTGGATGG	CCAAGGCCCTATCGGACAG	246
IQSEC2_195358	chrX	53285228	TTCTTGTCCTGCAGGTCTGTG	CACAGTGTGGAGGGTGATGC	266
IQSEC2_195359	chrX	53296299	GGCTGGTTAAGGCTTTTGCTTC	CTCTGCAAACTAATGCCTCTGC	226
IQSEC2_195360	chrX	53308915	GGGCTGGCAATGACACTGTATA	ctcactctcaccttcttgccc	262
IQSEC2_195361	chrX	53310787	CAAAGGCCTCTCAGAGTCCAAG	GCCTTCTTGGTTCCTCCTTCTAG	266
IQSEC2_195362	chrX	53321193	AGACGCCCTTGAGTTGGC	TGTGATGTGCATTAGGCCTCAA	256
IQSEC2_195363.1	chrX	53349965	CGAATAGCCCGCTTCCTTCT	GTGGGCTACCCGAACCG	228
IQSEC2_195363.1	chrX	53349890	CTGGAGCTCCTGGATGCG	CTACCCGCTCCAGGACAC	228
IQSEC2_195363.1	chrX	53349754	GGAACCAGACACTGGCTTCTT	AGAAGGAAGCGGGCTATTCG	252
IQSEC2_195363.2	chrX	53350156	GATACACAGCCTCCCGATTCTG	CAGCTGGACCAGCTCACC	244
IQSEC2_195363.2	chrX	53350341	GCTCTCCTCTCGCAGGTC	GCTCTCCTGCCCGTTCC	232
EMX2_106136	chr10	119303145	AACTCCAGCCCCATAAATCCG	AGATATCGGTAGCGGTGGATGA	272
EMX2_106136	chr10	119302918	cAAACAAACGAGTCCCCAATTCTC	cgAGTGGAAGCCGTTGAGG	274
EMX2_106136	chr10	119303359	GGATCCGTCCACCTTCTACC	CCAGTCGTAGCTTCGGAGAC	260
EMX2_106137	chr10	119305348	CCCCTAATGGGATTTCTGCTGT	GCACGCCTAGATGGGTTCC	258
EMX2_106138	chr10	119307769	AGAAGGGTGCTCTGAAAGAACTAAC	GTCTCTTTTGCTCCATGTTGTCC	268
KIF5A_124191	chr12	57944289	ATCAAGGTGCTCTGCCGATT	GGGAAGAGGATGAAGGATGAGC	230
KIF5A_124191	chr12	57944148	CCTCAACTCTGTCCCCAGAGA	TGTCGTCCCCTTGGAAAATGG	242
KIF5A_124192	chr12	57957322	cggccATTCTCCCACATTTCT	GGGTGCTGAGAAGAGACATTCTAAAA	266
KIF5A_124192	chr12	57957496	GTGCCATGCAGATTGTCAAAGG	ACACTCCTAGCCCCTCAACC	228
KIF5A_124194	chr12	57958050	TGACTCTTGCCTTGGTGTTCA	CAGGCTCTTCAGTGGGAAGATTT	274
KIF5A_124195	chr12	57958371	TTCTGTTCTTTTCCTCCCACCAC	CCCTCTGCATCTCTTGTCAATTGG	266
KIF5A_124196	chr12	57958840	GGGAGAGTCTTCCTTTAGCACAG	TCCAGGATATCCACCCTCCAA	274
KIF5A_124197	chr12	57961068	AAAACAAAGCTTATGGGTCACTGTC	ACAGTTTCCTTGCTCACTTTTGAGT	226
KIF5A_124198	chr12	57961415	ACCTTCTCTCTGGGTGGGC	CTTCCACCCACCCCATATCC	262
KIF5A_124199	chr12	57963086	CTCACCCCTCAAGCCACAC	CAGTTTCCCCCGAGAGAGTC	236
KIF5A_124199	chr12	57962903	GACTGAGCCCTGGAACGAG	TCATATGGTGGCATTAGCAGGTG	262
KIF5A_124200	chr12	57963498	GGGTCACCCAAGTCTCATGTT	AACATCCTCCTCCTCTTCCCA	258
KIF5A_124200	chr12	57963295	TCCATATCGTGACAGCAAAATGACA	CTGGGTGAGGAGAAGAGGAACA	268
KIF5A_124202	chr12	57963979	TTCTTCTTCCATCTCTCACCTCGT	CGTCTACCTCTCATCCCACCT	270
KIF5A_124203	chr12	57965248	GGATTTTTATCAGGATCCTGCCTCTAC	AGCGCCTTCTTCCATCTGATTT	266
KIF5A_124204	chr12	57966119	CACCTGCAATCAGAGAACGATG	CCATACAGCCCTGGAAGGATG	246
KIF5A_124204	chr12	57965928	CTGTTGCCCTATTTCTATGAAACCTAAAG	CTGCAGCACTTCCTTCACCT	252
KIF5A_124205	chr12	57966531	AGGAGGATGGCAACAGGAATG	TAGTGCCCAGCCTGAACAAG	230
KIF5A_124206	chr12	57969074	GCAGCCAAGAAGCATCTCTTC	CTCCCATGGCATCTGAAGGTT	268
KIF5A_124207	chr12	57969577	CTGGGTTTGTGTCCTTTGCTC	GGTGATTTATTTTGATGTTTCTGACTTTTCTG	242
KIF5A_124208	chr12	57970202	AGCTTGTTGCTGGGAGTCTG	TGTGAGTCAATACAGCAAGGTGAC	226
KIF5A_124208	chr12	57970038	GCCTGGAGTTCTGGTCACAA	GAGCCTTCTGCAAACAACCC	270
KIF5A_124210	chr12	57970700	AAGTTTGAAGAGCTGGCCTTCC	CTCTGCAAGCGTGTCTGAGT	256
KIF5A_124211	chr12	57971616	ATGGAGATAAAAGTAATAGAGGAAGAGGCA	GGCAGGAGGAATAGGGTTAGGA	228
KIF5A_124212	chr12	57972165	GTCTTGGTGGGACCTGTTTGG	AGGATTTGGTATGCTAGCTACCC	228
KIF5A_124213	chr12	57971993	CAGACCTGGTATCTGGCTATTCC	TGAGAACAGATAGAAGGAAAGACGTG	274
KIF5A_124214	chr12	57974964	CCACTTCTTCCCTTTGGCTTG	CCCACCTTGCCTGCTAACA	274
KIF5A_124215	chr12	57975384	GGTCATAGCCTCCTCATGGTTG	TAGGGTCCAGGGAGCTTTGG	248
KIF5A_124216	chr12	57975785	GAGGGCTGAGCAGCTCTATC	ACTAAGGTCACTTACTTTTATGCCTCTC	264
KIF5A_124217	chr12	57976530	CTAAGGGATTAAGATGGGAGAGGGT	GGACAACACAGTGATGAAAAGAATGAG	274
KIF5A_124218	chr12	57977040	agggACACTCTCAGAGCAGA	AGAGGCTGTCAGCAAGAAGG	262
EIF2B3_6253	chr1	45316718	CCTGACATGGAGCTTTGGACT	aaGCAGTTGGGTTTGAAATGTCATC	272
EIF2B3_6254	chr1	45323529	gtatgtgcttgtttcccacatcc	AGAACCCCCAACCAATAGTAATGAG	274
EIF2B3_6255	chr1	45340408	atctgaaaatgtttttattctattgccctcttg	AGTCATTGGCTCATCCTGTCTCATA	228
EIF2B3_6255	chr1	45340568	GAGTTCATGAGAAGGCAATTGGTAATAGT	GAAAGATCCCATTAGATCCCAGCTT	226
EIF2B3_6257	chr1	45341397	TCTCAGAACCCACTGTGATTTCC	ggagagCTACCTAAGGTGTTTTCTG	266
EIF2B3_6258	chr1	45345695	AGGACAAGAGCCCCATGATTTTC	ATCTCTCTCTCATTTATTTCCTTGGTTGG	274
EIF2B3_6259	chr1	45347463	TAAGCTGCCCAACCACTCTTT	ATGCACAGAGCTTTTGATCCG	274
EIF2B3_6260	chr1	45363156	TGTGCTATTGTGCTAATTTTAGAAACTGG	ATGGAGACCATGTTACCTGATTGTG	274
EIF2B3_6261	chr1	45392460	TTTCATTCCCTCTTTCCCATCCAC	CTGTGTTCCCTGGTGTATTCATACAG	274
EIF2B3_6262	chr1	45407352	ACGAAAACTCAACAAACAAAACAAACTC	CCATTGTCCTTTATGATATTGACTTTTCCC	246
EIF2B3_6263	chr1	45444157	ATGCACTGGGAAAACATAAGATATCATCTATC	AACCACTGTCTATATGAGTAAGTTTTTGTTTTTC	274
EIF2B3_6264	chr1	45446935	CAAATCCAACACGCTCAAGCA	TGCATTTGACATAGTGGGTATCAGTAAC	268
EIF2B3_6264	chr1	45446728	TTGTGGACATCAGCTCCATAACAA	CAGTTGGGAACAAACCTTTAATTTGGT	274
SGCE_79171	chr7	94214902	ATTATTTGGTATACACTTAATACTGCCAACATG	GAAGATGGAAACTTTCTCCTTGCCATA	260
SGCE_79173	chr7	94217222	TTGAACAGTCTTGTTGAAACATGTTAGC	CGGCATTGTGGTAGGGAAACTA	274
SGCE_79174	chr7	94218114	ACAAGTGTTTTGCCTTATTTGGTGAAG	GGTCATAGTTTACCCGTAAAGTTTTTCATTC	262
SGCE_79175	chr7	94227386	ggcaggtgcgtataatccga	ATGTAGCCTAGTGGCCACATTTTT	226
SGCE_79176	chr7	94228378	CTGTGTGTAAAGGAGGTATGATTTCCC	ATGCCCAAAGTGCCATAATGTCTTA	274
SGCE_79176	chr7	94228171	GGTGAGATTTACACAATGTCCTTTTGTTATTT	CCTGTCAACGCTTCCTGTGT	248
SGCE_79177	chr7	94229123	TTGACACACATGTATGGAGCATGAT	GCATTTAATAGTGACAATGTCAGCATTTCC	228
SGCE_79178	chr7	94230273	ATTAGGAAATCCGTGTAATAGTCTCTGC	GAGGTGATAAAGTAATTGGAAAAGATGGC	264
SGCE_79178	chr7	94230078	TGAACCAAATGAAACTTTGCTTTTAATGGA	GTGGAGAATACAAACCCCCTTCTG	236
SGCE_79179	chr7	94232859	ACATGTTATTACAGGCTCCATTTCTTGA	CCTCAGGGATGAGTCTAGTTAATCTCT	234
SGCE_79179	chr7	94232692	ATCCTTAATCTCAAGGGAAGTCAACTG	TTTACGAGAAGTTGAAAATCCACAGAATCA	260
SGCE_79180	chr7	94248185	AAATGCAATAGGCCATCTTCCATCT	GCCAGTGAGGTTCTTGGAGAC	232
SGCE_79180	chr7	94248357	TGGCTGCCACACATTTTTCAC	CCTGCTGCCAGGATTATGACA	226
SGCE_79181	chr7	94252661	GGCTTCCTATCTGAGTTTTCACCAT	CCTTTGAGACTGCAAGGCATAATTTG	262
SGCE_79181	chr7	94252838	TATTTTCATACCTACCTTCTGCAGACATT	GTTCTCATTGCCCAGAGAAGGAA	240
SGCE_79182	chr7	94257546	AACAGAGAAGAATGGCACATTTCCA	AGTCCTATATGGGTCCCCAACA	232
SGCE_79182	chr7	94257705	ATTACCTCAATGATTGTTGGCTTCCC	ACTACCAAAGCAACATGTGTGAAAATAAC	226
SGCE_79183	chr7	94259218	ACAAAGAACATACCAGGTTTTGGGTAA	ACCCCTCTTTATAAACAGCGTAAGC	226
SGCE_79183	chr7	94259056	ATCCAGAAATATGCTTTCCTTAACATTCAAAAAT	TTCATGTTTTGGAAAGAGAATATTTTAAGGG	274
SGCE_79184	chr7	94285363	GGGTACAGGGTGTACTGAAGGA	GAGACCCCTGTGCTTGGAC	240
SGCE_79184	chr7	94285509	TGTCAGCAAGAATGTGCCAGT	GAGGGAGTACGGGATTACCGA	228
VPS33B_145762	chr15	91542349	TCTTAGCAGGTAGTTGGTGGACA	ACTGTGGAACTGGAGAGGCT	274
VPS33B_145764	chr15	91543047	ccagcTGACACTTTGTTACCCA	GACTAGCATGTCAGGGAAGGG	226
VPS33B_145764	chr15	91543211	GTCTTCCTTAGTCATATCTGTGAGGATCA	AGCCTTAAAAACAGTGCTTACACCT	230
VPS33B_145765	chr15	91543875	GAGAAAGCAGAGAGAATGAAATATGAATGG	CCATGCCACTTTATCTGACCCTTTA	234
VPS33B_145766	chr15	91544759	aaaagaaaaGTACTCCACAATGGAATGAAC	TGCTGTCGTGTCCTGAATGG	226
VPS33B_145767	chr15	91545466	CGTGTTGAGAGAAGTCAGGACAA	CTGCTCAACTCTGTAGTACCTGAC	270
VPS33B_145768	chr15	91546442	CCTGAATGGAAACAGGAGGGTAAT	CTTCCTCCTGAAGAAGGCGTT	270
VPS33B_145769	chr15	91548143	GCTGAGGGCTAAAGCAATAAATTACC	GCAGGTGTCGCCTATAGAAAGC	250
VPS33B_145769	chr15	91548356	TCTCAGTGATGGACAAAAGGCA	CCAGTAACAGGCTCTCCTCTGATTA	272
VPS33B_145771	chr15	91548758	AAGAGCCAGAGAACATCTTTTAAGGG	TTCGGATTTTGCCTTAGGAGGTTT	266
VPS33B_145772	chr15	91549107	CCAGAGGGACACAGTCACTTC	TCCCCTTCTAATACTATGACAGGTTCC	260
VPS33B_145772	chr15	91549302	CCTCAGTTGCCATCCATCCAT	CTGACAGAGTAAGCTGTTCTTGTCTT	254
VPS33B_145774	chr15	91549742	CACAGCCTGGTATAAGCAGTGG	GCTTCCAAATAGTTTGAGGACCTTTATG	228
VPS33B_145774	chr15	91549937	TCCAATGAGGACTTCTCCTACCAT	TGTGGACTTTGTGACAGCACT	252
VPS33B_145775	chr15	91550144	GTCATCTACTAGGCCCTCATAAACC	AGCGTTCCTGTCATCTTTCAGC	266
VPS33B_145776	chr15	91550328	ACCACGCCTTCCATATTCCC	GGGCTGACTTCTGTAGGTATGG	238
VPS33B_145777	chr15	91550857	CCTCATATCACAGGTGCCCTTG	GCTTCTAGGGCTAGCCACTTTC	274
VPS33B_145778	chr15	91551255	GCGTTGGACAAAGGTTATATTGGTATTTC	ACTCAAATATTTGTGGCGGACCT	274
VPS33B_145779	chr15	91553150	ACTAACAGGAATAAGACCAGGAAAAGAAG	GGCAATTATTGTCCTCATCAGTGAC	274
VPS33B_145780	chr15	91557149	ggagacaGGGAGGTAGTGCT	ggcAGCTTCCCTGTTTCTAGC	230
VPS33B_145781	chr15	91557753	GTGCTACGGCCAACTCAAAC	TGAGACCTGTAGGGCAAATGG	274
VPS33B_145782	chr15	91560329	AGTTCAGGGAGGTGAACCATATATCT	AGCATAATTAGGAAGCCCTCAAGAAG	272
VPS33B_145783	chr15	91561182	AGTAGTCACTCTTCAGTAGTTTGTATTGTTC	CTGTTTCTGTTAGATGGGTGGCT	258
VPS33B_145784	chr15	91565561	AGAAATGTGCATCCAATGAGTGCTA	CCAGGCCTGAAGGATAGCC	260
SLC20A2_86373	chr8	42275518	ACACCAGACCATCCCTTTAGC	GAGTGTAGCCTTTGTGGCTCA	264
SLC20A2_86374	chr8	42286428	CATCTACAGAGCCCTACAGCTTC	AGAGAATGTTCTGGTGAGCCTCTA	274
SLC20A2_86375	chr8	42287643	AGTAAGGGAGGGCAAGGATAGG	AATCTGCACAGGCCTCTGG	262
SLC20A2_86375	chr8	42287811	TTCCCCATGGTCTGGATCACT	caaagtCACCTGTATCATGTACATTGC	230
SLC20A2_86376.1	chr8	42294736	ATGAAAGCACCCACCTCACG	AAGAGGCTGCGCTACGAC	262
SLC20A2_86376.1	chr8	42294934	CGCGTTACAGTAGCTCGAGTAG	GCACAAAATCCACATCGACAGG	244
SLC20A2_86376.1	chr8	42294524	GCTCCTGCCCTGTGTCTATC	TGTTTCGGGTCCTTTGCTCA	256
SLC20A2_86376.2	chr8	42295103	GCCGGTAGTTGCTTTCCTG	GACTGGAAAATGAGACCTTCTCTAACC	236
SLC20A2_86377	chr8	42297181	ACAGAACCCAAGCTCTCCAG	TCTCTTCCAGAATGTTCAGTATGACTTTG	274
SLC20A2_86378	chr8	42302312	CACACTTCCATTTCCTCCATTAGTAAGG	CCTGACCTTGCAGAAGTTTCCA	274
SLC20A2_86379	chr8	42317564	ACAATACCAGCACCAAATAAACTGATACT	AGTATTTTGTATCATTTTGTCTGTGTTGGC	262
SLC20A2_86380	chr8	42320540	AGAGCCAAGAAACACTATTTGCAGT	GCCTGCTGTTTGTACTCATCAGA	268
SLC20A2_86380	chr8	42320732	AGCAGCCCCACTTACCTTTTT	AGGGCTTGTTAGGTTCTGAATTAAAGG	252
SLC20A2_86381	chr8	42323460	AAACTTACTCTAGAAAATGTAAACTTTCCTTCTT	CTGCACCTCTGTACTCTGTATCTGA	250
SLC20A2_86382	chr8	42329971	CTCAAGGTCACCACACCAGAG	AGAACTCTTGGCCTTACGAAGTTTATAAC	226
SLC20A2_86382	chr8	42329807	GCGGATGTCCCATCGGTATAG	CGATGTTGCCAACTCCTTTGG	246
APTX_91823	chr9	32973517	GCCACCCTCACCAGAGAATAC	CCATTCCTCAGCTGAAAGAACATCT	268
APTX_91823	chr9	32973683	GCTCTGCAGAATCACTGTGTC	TTTTTGGTATCTCATATTGGTTTTCCAGAGT	230
APTX_91825	chr9	32974607	TCAGGGAAACAACCAAATCAAATATAAGAAC	ATGTACTCATACTCTTTGTCATTTTGATTAAGC	262
APTX_91826	chr9	32984859	CTACCCACCTGGCTTACCTCATA	ctgttTCCTTCTCTTGTATCCCTCTG	274
APTX_91826	chr9	32984646	TATGACTGAATTATAGGCAGAAGTGGGA	GCTTCCGATTGGGCTACCA	244
APTX_91827	chr9	32986104	ATCTCATTCAGAAAGACTGATATCCTTTGATTTC	GCTATCACACAGTATTAACTGTTGCCA	272
APTX_91828	chr9	32987709	ATATTTCATTTCTTCTCCACATCATCTACCAAT	TGTAGAGTTTGAGGAAGAGGCAAAG	240
APTX_91828	chr9	32987874	TGATCTCTTTCTCTTCCTGTGTGTTTC	TATCTTACTGTAGGTGCTGTTGCTATTATT	234
APTX_91831	chr9	32988213	ACTTCCATACATGACAGAGAAGCC	GTTCAGCTGCCGCCTGTA	258
APTX_91832	chr9	32989931	ATCACCCAGAAAATATGCATCTTTGGTTA	TGGAGGACTCGTGCTAGTGG	274
APTX_91834	chr9	33001688	ATGAAAGCAGCGTCATTCAAGG	GGGCAAGATTCTTTCAGCCAATC	262
FGF14_132547	chr13	102375359	AGGAATGTCTGGTGAGGATAAATCAC	TGGACCATTCTCACACCTAACC	274
FGF14_132548	chr13	102379165	AATAATGCATGCATAATACTCACCTTCCA	CCTTCCTCTAACTTTTGTTTCATTTTCTCTC	258
FGF14_132548	chr13	102378976	GCAGAGAAGAAATTTTTCCTGGTACAC	CCAAACCAGCAGCTCATTTTCTAC	274
FGF14_132549	chr13	102521216	ACAGACATAGAACTTTCTTTTTGTTGTTGC	AAAAATTACACTCTGCCCTGCTTCT	256
FGF14_132550	chr13	102527675	AACACGACCAAACATTTGCAAATGA	AAAGGAAACTATGGTGACACATTGTGA	266
FGF14_132551	chr13	102568967	TGGAGAAGCTCCGTTTAGGC	CCATCGCTAGCGGCTTGA	252
FGF14_132552	chr13	103053836	CCTAGTGATGGATTGTGTCACAGC	TGTCTTTGTGGCAAGAGTCTTAAGAAA	274
FGF14_132552	chr13	103054035	TGATGCATGTTTCGCTTACCAGT	TGGGAGAAGATCCGGAATATTATCGT	260
SLC2A1_5783	chr1	43393092	CCAGGAGCACAGTGAAGATGAT	CTCCCCTTAGCCTTGAATGGTG	248
SLC2A1_5783	chr1	43392900	CCTGTGCTCCTGAGAGATCCTTA	TGTCTTTCAGCAACTGTGTGGT	274
SLC2A1_5784	chr1	43393493	GCGGGTGAGTATAGAGACAGTG	CAGTCTAACTTTTCCCCCTCTCC	274
SLC2A1_5785	chr1	43394992	CTTGCCTCAAGAGCTGAGAAAGT	GGCCCCAACAGTTTCTCTTGT	242
SLC2A1_5785	chr1	43394805	GCATCCCTCACTCTCCAGAAC	TCTTCCCCACTGGTCTTTGC	256
SLC2A1_5787	chr1	43395372	CAGTGACCTTACGGGCTTGG	GAGAGTCGGCAGATGATGCG	272
SLC2A1_5787	chr1	43395590	GGAACAGCTCCAGGATGGTG	CTTCTGCCCCGAGAGTCC	268
SLC2A1_5788	chr1	43395766	TCTCCTCGTTGCGGTTGATG	CAAAGTAGGGAAGGCCACTCTG	230
SLC2A1_5789	chr1	43396507	TGCCAGGCAGGTAGATCCT	TTCAATGCTGATGATGAACCTGCT	266
SLC2A1_5789	chr1	43396725	TTCGAGAAGCCCATGAGCAC	GTGGGCCTTTTCGTTAACCG	274
SLC2A1_5790	chr1	43396917	CAGTGCCAGGACCTCTCCTA	GGAAAAGGAAGACTGGGTCCTG	248
SLC2A1_5791	chr1	43409057	CTAATTCAGGTGGTGGCGTGA	GAACACAGAAACTTGCCAGTCC	274
SLC2A1_5792	chr1	43424476	CAGGAGTCTGCGCCTTTGT	GGTCCCCGAGTGAGCAC	242
SOD1_186551	chr21	33032217	TGGTTTGCGTCGTAGTCTCC	CGACCCGCTCCTAGCAAA	236
SOD1_186552	chr21	33036236	GGTAAAGGTAAATCAGCTGTTTTCTTTGTT	GGCTACTCTACTGTTTATCTAACTAGGGT	228
SOD1_186553	chr21	33038902	GCACTTTCTCCATGGGAAGTTTTAG	GGGAAACACGGAATTATCTTAGCACATA	268
SOD1_186554	chr21	33039732	AGCTCATGAACTACCTTGATGTTTAGTG	GACTAACAATCAAAGTGAAAAGATACATGACTG	262
SOD1_186555	chr21	33040919	TTATGAGGTTCTTAAACATCTTTTGGGTATTGT	AGCTAGCAGGATAACAGATGAGTTAAG	254
MPP3_161325	chr17	41879122	ATGATCCAAAGAGGTGCAGTGAAA	TACAGCCAGCTCAAAGTGGTC	274
MPP3_161325	chr17	41879297	TACCCAGTGAGTGTCCTTGCT	AACATTGCTCAAGACAAAGGTTATAGGT	236
MPP3_161326	chr17	41886503	GAAGCGTTCCTGTAACAGCCT	GCACACGATTATTGAGCTTTCAAAAGT	270
MPP3_161327	chr17	41888282	cagccagtgTTCTAGACTAAAAATTCCTTA	TTCCCCTTTGGTGGTGTTTTAGG	248
MPP3_161327	chr17	41888455	TGGTTCCATACAGATTTTCCTTATATTCACC	GTTGCTTGATGGGCCAGTTG	236
MPP3_161328	chr17	41888633	CTAGTGGAATACAGATACAAAAACACACAAC	AATGAGTGCCTAAGCCTGCTG	242
MPP3_161329	chr17	41891743	GGAAACCAGATCACTTCCTGGAAA	AATGCCATGGTGTCCCTCTG	240
MPP3_161329	chr17	41891560	GGAGTTAAGTCTCCATGGAATATTTGTGT	CCTGGTGGTTCTGATCGGTAG	272
MPP3_161331	chr17	41893565	TCAGATCACCCTGCTTTGACC	GACATGGGATTTCCCCTGAGC	268
MPP3_161332	chr17	41894195	GCTGCCCAGATAGGGAAAGAA	ACCACAGCTCAGATCACAGG	268
MPP3_161333	chr17	41895547	AGCCCACTGCCTACTTCTTC	GCCTTGGCTTCCCAAGTTTTC	244
MPP3_161334	chr17	41898416	GGGTCTGCCATGTACCTGTG	CCTTGTGCAGGTGTTCATGC	274
MPP3_161334	chr17	41898582	GTCCTCCCGAGGGTTGTAGT	ATCCCAAATGGTTGAAGAACAGTTAAGA	226
MPP3_161335	chr17	41901446	CAAATGACTGTTACAAGAGACTGGACT	TGACTTTCTGAACATCAGTTTTTAGGC	274
MPP3_161336	chr17	41903317	GTGTCTGAAGACCCAGCACAT	CACCCATCAACTTTAAACCTCGAGT	264
MPP3_161337	chr17	41905259	GTGACCTGATAGGAGGGAGGT	GCTGTGTTGGGTCCAGAGAG	266
MPP3_161338	chr17	41907169	CGTCACTCACTCTGAAGACTTCG	CAGCCTTCCTTTTCTCTGGCT	274
MPP3_161339	chr17	41907522	CCAGACACTAGTGCTGAGGATC	GAAGGACCCAGCAGATATGGG	272
MPP3_161340	chr17	41908774	GCAAGATGAAGGAGCCCTACAG	TTATGGTGCCCTGTCAGTGG	250
MPP3_161341	chr17	41909110	CAGACAGCTAGAAAGACCTCTAGACA	CTGTTTGAGGCCCCACTCG	260
MPP3_161342	chr17	41909362	GCCTCAAACAGCACTTCAGTC	CACAGTAGATGTGTAGTCAGTTTGTTCA	272
PDHA1_193193	chrX	19362328	TCCTGGGTTGTGAGGAGTCG	GGAGGCGAAGTAAAGGCTCC	238
PDHA1_193194	chrX	19364905	aagtgctgggattacTCTCACTCT	GGAGCCATACAGAAATGCAAACAATAAAATA	234
PDHA1_193194	chrX	19364738	tgcagtagcaggacagctc	GCCTGAGATAAATCTCCCTACCTG	274
PDHA1_193195	chrX	19367634	AGCAGAGTGCTGGTAGCATC	GCAAGCTGCTAATAATAAATTCTAGTTTTCGT	234
PDHA1_193195	chrX	19367466	TTGGCCAAAGCATGGATTCATTTT	ACCTCTTACCTTAATTTCAAATGTAGCATCAT	262
PDHA1_193196	chrX	19368246	CAGTGTTTGCAATGTAGTATGTGGAG	ACTTCAGTACCTAAATAACACAGTTCCAC	274
PDHA1_193198	chrX	19369543	CACATATTTCACTGTGGTCTAGGAAACG	TTTAAAAACTTAATCCACTCATTTCCCCTTTC	262
PDHA1_193199	chrX	19371365	GGGTGCGGTTTGGTTTGC	gctgTACTACTTCAGGAAAAGTTGTCT	260
PDHA1_193200	chrX	19372774	TTAGTATCTCCCCTCATGGATTTCTGT	GCTATTTCACCTAATAAGCAATATGCTACTTCT	256
PDHA1_193201	chrX	19373518	CTGCTACTTCTCCTCCACCAC	ATTCCATAGCGATTATTCTCACAGATGAAAA	262
PDHA1_193202	chrX	19373702	TACAACATGGCAGCTTTGTGGA	CCTGTATGAGAATGAAACTCTCCAATGT	246
PDHA1_193202	chrX	19373881	TATGTCCTTGTGCAGACCCTTG	CTAGCCCAGAGGGCTTTAGAG	234
PDHA1_193203	chrX	19375910	CTTAATAAAGGGCCTGCGTTTGAG	TGGTATCTAGCTCCAAAAGCAAATACTG	264
PDHA1_193204	chrX	19377219	TCCTTGCTCTACTGGAACTGC	CTTTCTGGGCTTGGAGGAACC	264
PDHA1_193205	chrX	19377803	GGTACCTAAGCTGCTGTTCATTCTAAA	TTGAGAACACTGTCTGGTAGCC	274
SCN8A_122546	chr12	52056704	AAAGGTTGTGAATTAAGGTTGAGAGTGA	ATCGGCCTTTGGTGGTTTCT	274
SCN8A_122546	chr12	52056894	CATTGAGAGGCGCATTGCTG	ACAGGTATCTGCAGCTGCTC	242
SCN8A_122547	chr12	52078117	TACCTAGAAATCATTGTTTCATGTGGTGA	CAAATATTGGAAAGGTAAACAAGCAACCA	264
SCN8A_122548	chr12	52080300	TTTAGATCTGATACCCAATGGAAATGTGTT	ATGGGTAAACTGTGGCAAAGCA	262
SCN8A_122549	chr12	52081041	ACACTTCAGGCAAGTGCTAACTTAA	GGAGTACAACTCCACACACAGAAT	274
SCN8A_122550	chr12	52082675	AAAATGAAACCATAGCTTGTATATAAGACCCTT	aacaaaaaGTACAATACGTCACGTCAG	262
SCN8A_122551	chr12	52093417	ATTTTGCTGACCTATTATTATTCTCATGGCATA	ACACTCAGGCAGAACACTGTC	246
SCN8A_122551	chr12	52093587	GATTCAGTCTGTGAAGAAACTGTCAGA	GACTTTTCCTATTCCTCTTGCAGAGAA	236
SCN8A_122552	chr12	52095053	GGGCTAGTTAGGAACAGTGTAACC	GCACAAAGAAAAGTAAACATATTGCCTATTTTG	242
SCN8A_122553	chr12	52096730	TCATGGCTGGGTGGAATTATGTT	CAACCCCATATAAGCTCATGCAAAC	254
SCN8A_122554	chr12	52099413	AAGTGACTCAGAAAATGGCCTTTGT	CAGGAAGGTCTATTGCAAAGAATTCATC	274
SCN8A_122555	chr12	52100571	AAAAGGAACTCTCTGAAGGAGAGGA	gaacggtacacttaaaatggtaaagatggtata	242
SCN8A_122555	chr12	52100399	GGTGGCTCCAGTTAATTGCC	TGACTCTGACTTAAACACCTTCTCG	274
SCN8A_122556	chr12	52115610	AGAGCAGCATCTTCAGTTTCAGG	CAGTCCACCGTGCTGTTG	250
SCN8A_122556	chr12	52115698	GACTCCCTCTTCATCCCCATC	GTCATCGGTAGCTGCCTTATCAAT	234
SCN8A_122556	chr12	52115434	GCTTTCTGGAAACACTTGTGTTCTG	TCGTCATCCGCGAACTCATT	266
SCN8A_122557	chr12	52139869	AAGGCCCAGATTTACCTTTATAGACTTAAC	GGGACAGGGATTATATTTACCATGCA	274
SCN8A_122558	chr12	52145243	ACTTAGGAATGTCAGCGCTCAAA	ACAAAAGGGTCCATAACTATCAAGTTCA	266
SCN8A_122558	chr12	52145409	TGCCACCCCTACTGGATAAAAC	TATCCTACAGGCAAAACACATTCCAA	226
SCN8A_122559	chr12	52156473	TTTTTCTTACCCCCTGCATCCC	TGCAAGATAGGAAATGTTAAAAGAAATTGGAG	250
SCN8A_122560	chr12	52159982	CAGGCCATGTGCCTCATTG	TCATGACTAAGTAGGCACTCTGTAAGT	252
SCN8A_122560	chr12	52159789	TGCTGGCCATTATTGTCTTCATCT	CACCAAGTTGCCAATCACCATG	260
SCN8A_122560	chr12	52159587	TTTAGCCATGTGGTGAGAAAATTGATTG	AGCTTTTTCCAAAGAGTTGCATCC	226
SCN8A_122561.1	chr12	52163174	AGCAGCGTGGAGAAGTACATC	AACCAATCCCCAAGGCTGAC	234
SCN8A_122561.1	chr12	52162783	CTCTTTGAGTCTGTCACGTGAAGT	CATGAAGGCGTGCACCTTTAG	262
SCN8A_122561.1	chr12	52162993	TGATCCGTATCAAGAAGGGTGTG	GGGTTGTTGATGAAGGACATGTG	268
SCN8A_122562	chr12	52163816	AGAGGCAGAGTTCTCAGTGTG	CCTGGCACAACTGTGTCTGT	260
SCN8A_122563	chr12	52164346	CATTAGCCTTTGCAGCATAGCC	GCCTAGCCCTTCCTCGATG	242
SCN8A_122563	chr12	52164553	GTGTCCAGCGGTTCAAGTG	AGCCAATCTGTTTTCAGAGCCA	260
SCN8A_122564	chr12	52168175	CCTGCTTGCCTTTAGGCACT	GTTTCTGTGTTCCTGCTGGAAG	274
SCN8A_122565	chr12	52174595	ttttgtttttgtttttctcttctgtttctgtg	ATCAGTTCTAGCATGCTTAAACAGTTTC	226
SCN8A_122566	chr12	52180633	TCAGCATCATGGGAGTTAACTTGTT	CTGCCTGAATTTCACAGAACTGAAAAA	256
SCN8A_122566	chr12	52180441	TTCCAAAGGGAATGTAATGTTTCCATACA	TCAGAAGTCTCATTAAAGCAGTAGTGG	268
SCN8A_122567	chr12	52182620	CCCCTGTTCTGTGTTCTCACTG	TCAACTCCTCCATTCCTTCATCC	274
SCN8A_122568	chr12	52183242	TTGGCGTGTCAAACTCCAAAC	GGACAAAGGTGCCTCTTATCTGG	262
SCN8A_122569	chr12	52184346	TTCTCAGTATTGAACCTTAGGTCCAAAC	ACCTTTTTCCTTCCTTTGCAGTAACT	274
SCN8A_122570	chr12	52188240	TGATGTTGGTCTCCATCCATGC	TGTCTGTCTCCACCATCATTGTC	270
SCN8A_122570	chr12	52188434	TTTGACATTGTTATCATGATGCTCATCTG	CCTCGCCTACTTCCCCAAC	254
SCN8A_122571.1	chr12	52200311	TATTCCGAGTCATCCGATTGGC	GTCTCAAAGTTGAACATGTCATCGATAC	226
SCN8A_122571.1	chr12	52200486	TGGGATGTCCAATTTTGCATATGTG	TACAAAGAAGAAGATGCCCACTGAG	238
SCN8A_122571.1	chr12	52200147	TGTCACTTTTTGAGAGTTCAGACTGAAT	GCCTTTGATCAGACGCAAGATG	254
SCN8A_122571.2	chr12	52200921	ACCCAGTTCATTGAGTACTGTAAGC	GCAGTGTGGTTGTGATTGGC	274
SCN8A_122571.2	chr12	52200705	AGGGAGTGGCTTTAAGGGAGA	GAGGATGCTCCAAGGCATCT	272
SCN8A_122571.3	chr12	52201271	GAGAGCACCCCATCTACAGC	CTGTTCTGCATTGATAATATTCAGGAAGTTTG	228
SCN8A_122571.3	chr12	52201107	TCGTGGCATCCAATCCTTCC	TCCTTTTCAGGTTTAGTTACACTGTCATAG	250
ZNF526_177466.1	chr19	42728799	AGATGCCAACACAGATGTCACC	TGCCTCCTCCTCTGAGACAG	236
ZNF526_177466.1	chr19	42729015	GAAGTCCTCTCACACCAGGAG	CTTTCGATGAGCCACCCACA	270
ZNF526_177466.1	chr19	42728617	GGGTGTGTGTAGGCTTCAGAG	TGCCGACATAGGTGTTGACATC	264
ZNF526_177466.2	chr19	42729180	ATACCAGTGCTGGGACTGC	CTGATGCTCCAAGAACTCCTCAG	232
ZNF526_177466.2	chr19	42729342	TGGAGCCCTATGAGTGTCCT	GCTGTGGACTCGTCACCTC	226
ZNF526_177466.3	chr19	42729571	AGAGGTCGGTGATGATGCTG	CGATGCTGCTTTCTTGAAGACC	274
ZNF526_177466.3	chr19	42729775	GCACACATGAGTGTACAACCTG	CTTTTGCCGGCGTGAGTG	250
ZNF526_177466.3	chr19	42729980	TCAGCAACATGACCAAGTTCCT	CTTGAAGCCCTTGCCACAAAC	260
ZNF526_177466.4	chr19	42730270	CATGTGGCAAGACCTTTGCTTC	CCACAAGTCCCGCAGTAGTAG	226
ZNF526_177466.4	chr19	42730117	CCACAGTGCTCCAAGTCCTT	GGACGTGCACCCGTATGG	248
ZNF526_177466.4	chr19	42730441	CCTCCCCATCACTGGTCTCTA	CTCAATGATGGCGATGGTCTCC	226
ZNF526_177466.5	chr19	42730636	AGAGCCTCAACAGACTATCATGTG	ACCAGTTTGTCAGAGGAGGTC	252
HIST1H4B_65465	chr6	26027512	ACGTTCTCCAGAAACACCTTGAG	TCGTGGCTTGCTTTCTTTTCG	250
HIST1H4B_65465	chr6	26027318	GATGTTACCATCCGAAAGAATACAATCAC	CGAATTTCCGGTTTGATTTATGAGGAG	270
TPP1_108463	chr11	6636202	ACTTAAAGAGTATATCTCCTCACCCTGTAC	GGCCTCTACTCCAGTGTTTGG	262
TPP1_108463	chr11	6636003	AGCCATCTCTCCTGATAGGAAAGG	GTTAGGGTGGTGTGGAATAGCC	274
TPP1_108463	chr11	6635786	TATTGAGGAATCTAAGGCAGGAGTAGG	CCAGCTTTGCTGAAGACTCTACT	252
TPP1_108465	chr11	6636800	GGCATTTTTGAGTGAGTATTGGCAT	CCCTACTATCCAAATGCTGTCTTCTC	260
TPP1_108465	chr11	6636389	TAAGGATCCTGTGCTCATTGATCAAG	GGAACCTCGGTGAGAATCAGC	246
TPP1_108466	chr11	6636603	GGTAAGGGTAGTTCCTGAGTGAGA	GATCCTCAGTTCAGCTGACTGC	272
TPP1_108467	chr11	6637369	AGCTTAAGGCTGAACCACAGG	CTCCTACAGTAACAAATTTCCCCTCTG	274
TPP1_108468	chr11	6637725	CAGGGATCACTGTGGAGTCAAAG	aaaaaTCCAGGCCGGCATG	274
TPP1_108469	chr11	6638099	CCCACTGTCCAGTCCTCTTG	CCACGATCTCTGCTCTGACTC	256
TPP1_108469	chr11	6638274	CTGAGTCATGGAAATACTGCTCCAG	TAACCCCCTCTGTGATCCGT	232
TPP1_108470	chr11	6638459	CCCACGTCTTGTGAGGTCAA	CTGAGGAAGTTTAGATGCCATTGGG	242
TPP1_108470	chr11	6638669	TAATGCCCACCTTACAACTCACC	TTTGAGCTTTCTGACCTCTGTTCTC	270
TPP1_108472	chr11	6639014	ATCTCACTGATGGGATGACTGGT	GGCAAGTGCCTCTTCTGAATC	232
TPP1_108473	chr11	6640173	TCTGACATGATCGCCATCCC	TCCATCTCCACCCTAACCAAAG	274
TPP1_108474	chr11	6640800	CTCCCTCCAACGTGATCCC	GGGCTTACTCAGTGCTTGACT	254
TPP1_108474	chr11	6640598	GTGAGAGAAGCTAGGACCAGGA	AAGCCTGGTGAGAAATTGAGAGG	274
MR1_15912	chr1	181003288	CCCTGTTCTTATTGGGAGAAGGC	CCCTGGCTTCTATATTTTTCACCACA	268
MR1_15913	chr1	181018331	GGGCTAAATGAATGCAGTTGAAGG	GCGAGGTTCTCTGCCATCC	238
MR1_15913	chr1	181018517	GTGTCACTCGGCAGAAGGAG	GCAATTCAGCATCCGCTTATTGG	242
MR1_15914	chr1	181019440	GGGCAGGATTTCCTGATCTTCAA	TCAGGCAATGTGGGAATGAGG	232
MR1_15915	chr1	181019268	GGGTGACATAATGTAGACCAAAGGAT	CCACATTATCTACAGCCAGCCA	256
MR1_15916	chr1	181021729	AATTGATTATGGAGACATTCTTCCCAGTG	CTGAGTGAGGCAGTGATCTATCCT	250
MR1_15916	chr1	181021544	TGCTCAGTACATAAGGCACTTTGATT	ATTGATGCCCACGCCTGAT	242
MR1_15917	chr1	181022869	TCCTGATGATCACAGGGACAAAAG	GAGCAGCAGGTGCAGAAAATAAAA	274
MR1_15918	chr1	181024494	AGCAAGCTAAAACTGTCGATGC	TACTCTCATGTATGTTGTGGGTGTC	274
IGBP1_195919	chrX	69353996	AAAAGAGATCTTCCGGGTTCCTC	ACCTTCGTTCTCAGCCATTATTACTATC	260
IGBP1_195920	chrX	69354531	AAGCAAGGGCCACAATTTGAATG	CTCTGCCACATGATAGCAATGG	242
IGBP1_195920	chrX	69354707	CGGGCTCGAGAACACTTTATAAACTA	AAAGCATGCCCCTGAAAAGC	234
IGBP1_195921	chrX	69366507	GCTGGGCCCTAACTTGTCAT	GCAGATTTCATTGCAGACAACCTATG	246
IGBP1_195921	chrX	69366698	TTCTGTGGAACAGATACAAGCAGAAG	CTGTAGAATACTCAAATCTCTGGCAGTAG	258
IGBP1_195922	chrX	69368763	ATCCAGAGCTTTTCAAGCACCT	ACTTTTCAACACCACTCAGTCTGT	272
IGBP1_195923	chrX	69370198	TGAAACGGACACAGACTTTGTTGTTA	AGGGAGTAAAAGACCAGTGGTACA	274
IGBP1_195924	chrX	69385995	CTGGAAGGACACCCATCCTAG	TGCTGGTTCATATCATCTAGGGTACA	242
IGBP1_195924	chrX	69385809	GTAGGCAGCTGGCTGTATTCC	AGCCCATGTTCTGTCGGTTC	274
ITPR1_35924	chr3	4558334	CCCCTTCTGAACATTTCTTTTCTTCTAAC	AAACGGTGACGTTCTTATGTTAGAAAAATC	260
ITPR1_35925	chr3	4562848	ATCTAAATGTTGCGCAGGAAAAGC	AGCCTATTTTGCTTATAAACACACACAC	274
ITPR1_35926	chr3	4669608	TTCCTTAGGCTGAGTCTCTATACACC	ATTACACCCAGATACCACCAAGG	248
ITPR1_35927	chr3	4681223	TCTTGTATGAACTGGCGACATTTGT	AAGGTGTCCAAACCCTGTCTTAG	274
ITPR1_35928	chr3	4683953	AGAAGGAATGGTAGAAAATTCAGATTTGCT	ATGGCACGGAAGACTTTCTAGG	262
ITPR1_35929	chr3	4685989	ATATGTCTTCTAGAACTGCCCAGTG	TGAAGTCACTCTCAGCACACG	274
ITPR1_35930	chr3	4687426	GGCAGCAGTCTAATTCTCTTTTTAAATTCTTT	TAAACCCAGGAGCCCTTTCTC	246
ITPR1_35931	chr3	4687245	TGGATGACACAGTTGTTGTGAGG	ACCCTGACAGTCAACACAAGAAA	256
ITPR1_35932	chr3	4693977	ATGACTTGTGATACCTCCGATTTAATGTC	TTCCCTAAGCCTTTTACAACACGA	274
ITPR1_35933	chr3	4695645	GGAATGGACAAGTTCTTAGCTGTTCA	TCCGTGACCACAGTGACAG	260
ITPR1_35934	chr3	4699991	GGAATAATTGTAGAAAGTGAAGGCTTTGG	CACCTACACCAGGCCTGATTC	272
ITPR1_35935	chr3	4702805	ATGCAGTAGGAAACCACTTTGCTAT	AGCCCTTTCATTAGGAAACACGA	272
ITPR1_35936	chr3	4703963	TTATCCTTCCCATCCAAGAGATTATCTCA	TGGATGTCAGAAACTCTCAGTGC	272
ITPR1_35937	chr3	4704908	GCTCATTCGTCCAGAAGGCT	TTTCTCATAAAGCCAAATCCCCAGT	274
ITPR1_35938	chr3	4707013	GGGTTAGCTTTGAAGCCCTAAGT	GTTCACAAACTTCAGGGAGGAAACT	274
ITPR1_35939	chr3	4709263	GTCATTTATCCTTCCTACTGACGTCTC	TGCATCTTACAGGCAGAGACAC	270
ITPR1_35940	chr3	4711502	GACCTGTGCACTTAAGGAAGAATTG	ATTCCTCATGAGCACCAACACT	274
ITPR1_35941	chr3	4712622	TAGTAACTTTTCCCTCCTCCTCTTGT	CCAATCTGAGCCCCACACG	262
ITPR1_35942	chr3	4715084	CCAGCTGGATGTCGATCTCATT	GCACAGAATAATGTAAAGTGAGGTTTTCAG	226
ITPR1_35942	chr3	4714922	tgtatgaGTTTAGTTGGCCAAATGTCA	TAGGGCAGGTTCTCGTCAGA	242
ITPR1_35943	chr3	4716047	ctctgggaaTAACTTGAAATTTTGTTTCCTTT	CCACTGAGAGGCAGATAATACACATAG	240
ITPR1_35944	chr3	4716970	AGGAATCTCATATACTTTGGTTTCTACAACTTC	AGCATAACAGGAAAGGCTGGAG	226
ITPR1_35944	chr3	4716811	TTATCAGAAAGTGCAAGGAAAATACATGC	AATATGGCCAGAAGGATCTTAGTTAATCG	236
ITPR1_35946	chr3	4718505	ACATTGTGACCGTGGTCTCTC	TGTGACATACCCTCCCTACCC	264
ITPR1_35947	chr3	4722413	CTTGGCAGAGTCAAGATGGTATGTTAA	CCCATTTTCCTTAGAGCCAGGT	264
ITPR1_35948	chr3	4723199	CAGCTTTACCCTGCAAAACTTATGG	AGATAGCACCAAAACAACCTAAGCC	268
ITPR1_35949	chr3	4725084	AATATGACATCTTCCTTGTCCCCTCA	CGTGGTCATCCAAGTCCAGT	244
ITPR1_35949	chr3	4725289	CCACCTTGTGCTCCTTTAGTGA	AACCTTAATGAACGCAATCCGTTAG	264
ITPR1_35949	chr3	4725487	TGTGTGTTGTCTGTCCAAGAAGC	CTTTGGCAGCATAACTTGTGTTTCA	258
ITPR1_35951	chr3	4726094	CTTTCTTTCCTAAAGGTCGATGCTAACT	CAAATGTGTGTACCTTCAACTTGACTATC	250
ITPR1_35952	chr3	4726948	CCAGCTATAGTTCCTAGTTTTCTGAGAC	ACAATATCCAGATGTGAAGAGTTTGGG	272
ITPR1_35953	chr3	4730355	AGGAGGTGTTGGGTATAGGAGAAG	ACAAGCTGTTCCTCCTCCCT	272
ITPR1_35954	chr3	4733046	CTGTGCTCTTTTCCTCACTCTTGT	TACAGAACACCAGATGGAGGTATACA	274
ITPR1_35955	chr3	4735377	GCTTGTAATCTAAACCCACCCTGT	CGCGAACGATGTCATCCAG	258
ITPR1_35955	chr3	4735542	TGTCTACACAGAGATCAAGTGCAAC	CTGAAATCCCACTACAAAATGAGCTG	228
ITPR1_35956	chr3	4738983	GACCATTTTCATCGGTCCTTGC	acacacCTCTCACTCTCCAACT	272
ITPR1_35957	chr3	4741674	GAGGGAGTCGCAGATTTCTTAATGT	CCCAAATTCACATCAAGCCCAAC	274
ITPR1_35958	chr3	4744683	CTCTGTCTCTGATCGGATCATCAGTA	CTCAATAAATGGCAGCCTTACTACTGT	274
ITPR1_35959	chr3	4748050	GGTGTCCCCCATAAAAGTTGTAGG	CCAGGCTAAGCATCACTTCTCTC	274
ITPR1_35960	chr3	4752190	TCAATGTCCTCACCCTCCTGT	TTGTGAGGTCATCAAGGTTCTGG	274
ITPR1_35961	chr3	4753593	CGGACTAGTTAAAATAAATTGCTTGTGAAGTC	AAAGGTCCCTCCCTTCAGTTTC	262
ITPR1_35962	chr3	4759172	TGGTTACCCATCTAGCAAGGC	CCAGATACTCGACGCTGTGAG	270
ITPR1_35963	chr3	4767360	CATCTCTGATCCTTCCTCCTGTG	CTACATCTACCACCGGGAGAGA	266
ITPR1_35964	chr3	4768930	CCTATTCTCCTTTTGTGTAACTCTTGTCT	CAACAACAAAAGCTGTCTCTCAATCA	274
ITPR1_35965	chr3	4774951	TGTTTTGAATATTCGTCCCTCGGT	GGAGGAAACATGCAGCTATCACA	274
ITPR1_35966	chr3	4777045	ttCTGATTGTGCTTAGTAAAAACAATATTCCATC	CATACCAGTAGCCAAGCTGCC	260
ITPR1_35967	chr3	4808416	TTTCTGGTCAGTTACAGTGTTCACAA	CTGGTGTTCATGATCCAGCTGA	272
ITPR1_35968	chr3	4810504	AGCCTTCACCACTTTCAGGAG	TGCTGAACCATCAGAGGAAGG	258
ITPR1_35968	chr3	4810305	GATTGTGACTTCTTTGAGTGTTTTGCC	CTCTCCAGGCTGGTAGTGGT	274
ITPR1_35969	chr3	4817160	GAACTTCCTCCGTTGCCAAAATAAC	TCTATCAACATTTCCAAAATGGGACACT	264
ITPR1_35969	chr3	4816961	GTTGCATTGTTGAGGGCCATT	TGCAGGGTCTCACATACCAAATT	268
ITPR1_35970	chr3	4819122	TTCAGCCTGTTGGCCTTTGA	ACTAATTGCCCATGTGCATGTG	270
ITPR1_35971	chr3	4821376	TCGTCTGTTTAGCCGGGATG	ATCCTCTGCTCTGTCCCAAATATC	274
ITPR1_35972	chr3	4824472	CATGCTGTCCATCCAGTCCT	ACCCTCCAGCTCGGAATTTTG	262
ITPR1_35973	chr3	4825645	TTATGCATTTTTAAATACCCAACATGAGAAAGG	CAGGGCATTGCACACTAATGG	262
ITPR1_35974	chr3	4829648	AATACTCTTCCAGAGTTACCCAAGCTA	CGGGAAAGACTATCTGTTCCATTGT	230
ITPR1_35974	chr3	4829832	TCTCATCCACTTTTTCATCCTAGATTGTC	CTGTGTTGTTGCTGATGCGTT	246
ITPR1_35975	chr3	4836925	GAAGGGCCACATTGCATTCC	GGAACCACAACTGAGATGCAAG	274
ITPR1_35976	chr3	4842306	TCAGTGAAGGCACAGATTTGTGA	TTCCTATTAATCTGCAAACAAAACAGTGG	274
ITPR1_35977	chr3	4847979	CTCTCATGAAGAGTTTGGCACAGT	CACTCTCCTAGTTTCCCCACAC	274
ITPR1_35978	chr3	4853043	GCCAGGGAAGATGTTCAGTGTTA	TATTGAGAACAGGTAAACGAGGATCAGA	272
ITPR1_35978	chr3	4853242	GGACGGTCCATCATCCTGAC	GCGTGTTAGGGAGATACAATGGG	254
ITPR1_35979	chr3	4854975	AAAGAATTGTTTAATCAGCCGTGAATTGG	TTCTTCCAACATCACCTGCATCA	268
ITPR1_35980	chr3	4856309	CTTTTCTCCTCACGTTTTCTCTCTGT	TACACTCAACACCGCTGCAT	270
ITPR1_35981	chr3	4856951	GGACCCAGACTGATCCAGACA	CGCAGTATCCACATGCCTCT	270
ITPR1_35982	chr3	4860005	GGCTTGGAAAGAGACAAGTTTGAC	ATGTTATTCTTCTGTTGTGCAGCTC	266
ITPR1_35982	chr3	4859800	tCCTGCCATAATGTAAACATGAATGTACTTAT	TTCCTTGATGTGCTCTTCAAAGGT	228
ITPR1_35983	chr3	4878664	tttAATGTGGATTCTAGGAAAGAAACCTTGA	TGGTGATAGTGGGTGTGGGT	244
ITPR1_35984	chr3	4887965	CCACAGAGGTAAATCTATGGTTCAGTATG	TGGGTGAATCAGAACTCATTAGCC	252
ABCD1_199415.1	chrX	152991155	GCCAAAGCTGGCATGAACC	GGATGGCACTGTTGACGAAG	268
ABCD1_199415.1	chrX	152990796	GGCCTAAAGCGACAGTCTCA	GACTTTGTGGGCTCCATAGGC	248
ABCD1_199415.1	chrX	152990929	TGACATGCCGGTGCTCTC	GGAGCCGCTGCAGGAATA	230
ABCD1_199415.2	chrX	152991722	CCTTCTCGCCCAAGTTCGG	CCCACACCTTTGGCATCAG	242
ABCD1_199415.2	chrX	152991348	CTGCAGTGGCTCCTCATCG	GGTCAGGTTGGAGTAGAGGTG	246
ABCD1_199415.2	chrX	152991559	GAGGACGTGGTGGCCTTT	CACGCGAGTGCATGTAGC	262
ABCD1_199416	chrX	152994882	CCAGGAAGCCTCTCTGTGTC	CTGGCCTGGATCCTCTTGG	250
ABCD1_199417	chrX	153001918	CGTCGTACAAGGAGGTACCC	ACCAGACCGGCCTATGGT	242
ABCD1_199417	chrX	153001734	tcTCCAGCGGCTCATTTTTGA	GAGAGAAGCATGGCAAGGATGG	274
ABCD1_199418	chrX	153002125	GGAGCTAGAGGACGCTCAG	GGCCGAAGTCCTCAAAGACC	258
ABCD1_199419	chrX	153002780	ACGCAGACTCCCCAGAATG	TCTAGGGACAATGGCTGTTGC	266
ABCD1_199420	chrX	153005860	ACGGTGGTGTGCTCTACAAG	AACAGGGCAGTGGATCGG	242
ABCD1_199420	chrX	153005668	AGATCAAGAATGGCCTGCGT	TGCGGGATGTAGAACATGCG	264
ABCD1_199421	chrX	153006090	GATCCACTGCCCTGTTTTGGA	CCGAGTAGCCCTTCCTTTGC	248
ABCD1_199421	chrX	153006252	TGCGTGACCAGGTGATCTAC	CTGGCACTTTAGACTCTGGATGTT	226
ABCD1_199422	chrX	153008508	TGATTAATGCCTGTCAGACAGACAAG	TCACCTGTGGTAGAACATGCG	238
ABCD1_199422	chrX	153008728	TGTCGGGTGGCGAGAAG	CGCCTGGAAGATCTTGCCT	274
ABCD1_199423	chrX	153008937	CCTGGATGAATGCACCAGC	AGTGTGTGTGGTATTTCCTGGC	270
ABCD1_199423	chrX	153009019	CTGTGGTAGGTGCCCTGTC	TCTCCTCCGTCAGGCTCA	242
ABCD1_199424	chrX	153009230	CGGCTGGAAGTTCGAGAAGC	TGCTGCTGTCTCCTTCATGTG	270
EGR2_101836.1	chr10	64573064	CTAGCTCCACCAAAGCCCTTT	CTCTACAGCCTCCTGCTCTG	252
EGR2_101836.1	chr10	64573258	CTGTTACTGCTGCACAGGGTA	ATCTGCATGCGCAACTTCAG	254
EGR2_101836.2	chr10	64573646	TACTTGCGAGGCCTCAGAATG	AGACCGTAAGCCCTTTCCCT	246
EGR2_101836.2	chr10	64573457	TGCGGATATGGGTGGTGAG	GCCGCCTATAACCCACACC	250
EGR2_101836.2	chr10	64573849	TGTAGAGAGTGGAGTGAGTGGAG	CTGTGCAGGAGACCTCTACCA	274
EGR2_101836.3	chr10	64574236	AGTGACCCCTTGCAAGATGC	ACCTCCATTCTGCCTTTCCC	234
EGR2_101836.3	chr10	64574056	TGGCTGCTGACAGGAACG	CTGCTACCCAGAAGGCATAATCAA	260
EGR2_101837	chr10	64575941	AGATGTTGTCAGACAGCTGGTG	GCAACTTGTTTGCTACTTTTATTTCTGTTG	258
EGR2_101837	chr10	64575747	CCAATCCTCTCCTGCGATTCC	CCGTAGACAAAATCCCAGTAACTCTC	246
PRNP_181820.1	chr20	4680003	CTGATACCATTGCTATGCACTCATTCA	CTGAGGTGGGTAGCGGTTG	262
PRNP_181820.1	chr20	4680182	GCCTGGAGGATGGAACACTG	GCCATGTGCTTCATGTTGGTTT	258
PRNP_181820.2	chr20	4680586	AAGTGTACTACAGGCCCATGGA	AAGATGAGGAAAGAGATCAGGAGGAT	268
PRNP_181820.2	chr20	4680378	CCACAGTCAGTGGAACAAGC	GTCGTGCACAAAGTTGTTCTGG	250
PRNP_181820.2	chr20	4680767	CGAGCATGGTCCTCTTCTCC	TGTTTTCCAGTGCCCATCAGT	234
LMNB1_60279	chr5	126113707	CAGATCGAGCTGGGCAAGT	CTCCGCTATGAACTCTAGATTCTTTCTC	226
LMNB1_60279	chr5	126113356	TGCCGTCCCCTCCTTATCA	CGCTGTTCTCCGTCTCCAG	240
LMNB1_60279	chr5	126113548	TGGCGGTGTACATCGACAAG	TAGCACTCACTTGAGGAGCAG	242
LMNB1_60280	chr5	126140657	GGGAGAAGACCTCAAGTCATCAGTA	AGGCAGATGAGGCAATTAACCTG	274
LMNB1_60281	chr5	126141519	CTTAAAGTAGATTTGGAGAATCGTTGTCAGA	AAAATTTCTCCCCATCCCCAAACC	230
LMNB1_60281	chr5	126141356	TACCCAGTTCTGTGATAAATGTTAAGATGAAG	CATGCTTTTGCGAAACTCCAAGT	274
LMNB1_60283	chr5	126146230	GCTGTATAAGGAGGAGCTGGAG	AAATTGCAACAACCCTACATTCTTCTAGTA	258
LMNB1_60283	chr5	126146036	TTCAGATGGCTGTGATGTCACTC	TCTGAAGAGAGCTCACTTTGGC	272
LMNB1_60284	chr5	126147629	AAATGCCTTGAGGTGAATCATGC	TGCCCGTGGTGAAGGTAG	262
LMNB1_60285	chr5	126154844	TGTTTCCTTGCATCTTAAGTCTAGAGC	GACCATAAGGTAGGGTGACCCTTA	274
LMNB1_60285	chr5	126154633	TTATCAGCCAAAACTATCCTGAGGTC	GCAAGCAAGTCCTCTAATTCTTGAATC	250
LMNB1_60286	chr5	126156758	AGGGCATATGTGTTTTAAAAATGAATTGTTTTATT	CATCAATTTCTTCGATGCAAACATTTCC	232
LMNB1_60286	chr5	126156915	GAGTAGTAGTGTTAGCATCTCTCATTCC	ACCCTTATTCCATGAAGACGTAATGAATC	226
LMNB1_60287	chr5	126158652	CTTTCTTTATCTTTGAAGTAACACCCCTCA	CGGCCATTTCTAAAATGCTTCTCTTTT	256
LMNB1_60288	chr5	126161836	TCATCGCATTGCTGTCGTTG	TTGATTATACTTGCACAGTGAACTTTAAGTGA	262
LMNB1_60289	chr5	126168578	CCCCCGCATTTGGTGATTTTAAG	gCGCTGGTTCATCAACTGATAG	272
LMNB1_60290	chr5	126172016	ATGATAAAGGGTCCATTTGAGGTTAGG	CTGTGCTTCTGAGAAGGCTCT	252
MAOA_193970	chrX	43515719	GGAGTTGATAGAAGGGTCCTTCC	AACACCACAAGAGCTACTGTAGG	232
MAOA_193971	chrX	43542920	TGATACCCTGCATTTATTTGATGTGTAGA	ACCTCCTCTAGCCCTGTGATT	274
MAOA_193972	chrX	43552694	TCCAAGTTTTAACTAAAGTCCTCTGACC	CAAATAAAATGCTTCCCTATCAGTCACTTG	234
MAOA_193973	chrX	43571243	TAGAGGGTCTGGTTACTTTGCAAG	ATTGTTATTTCAGTAATGGGTCATGTGC	270
MAOA_193974	chrX	43572108	GAGACCCATTTTCAGAGGTTTTCATG	GTTGTTAAGAAAAGCACTGCAGTTCA	274
MAOA_193975	chrX	43587605	AAAAACATGACATTCTCTGACTCCTGT	GCCCTGGGAGAAAGCAAAATC	274
MAOA_193976	chrX	43590675	GTAGGATTTTCCTTCCTTGGGCTT	TTAGAAACTGCAAAAGACACAAGGC	274
MAOA_193977	chrX	43590978	CTGACATGTTTCCGCCTCAGT	CTGGTCTGAAGTGAATCTTGGCA	268
MAOA_193977	chrX	43591144	GTGCAAATACGTAATTAATGCGATCCC	CCTTCTGTTCAATAATCCTAAAAGACTGTGA	236
MAOA_193978	chrX	43592088	TTATGTGTGTATGGGTGTCTCTGATG	TACTTTGACAGCATCCACACCAAT	234
MAOA_193979	chrX	43595603	agttcaTTTCATGCTGAATAGCTACAGG	ATTTGTGAAGTACTGTGTTTTTCCTCATG	268
MAOA_193980	chrX	43600066	ATCTGGTTGATACCAAGAGCTCTAGAA	TCGCTTTATACTCTCTTCATAAGACTGTCA	274
MAOA_193981	chrX	43601306	TCCCCTTAAGTGAGTTAGAAAAACAGG	AGGTCTTGGATTAATTGGCGTAGTG	272
MAOA_193982	chrX	43603217	CCACCTTCCCAAGTAACTCTGTG	GACATACAGATTCTATCAGTGTCAAGAACTAG	254
MAOA_193983	chrX	43603430	GAGTCACGGCAACGTTTTTGG	AAGGAGAGATAGTGCCCAGAGT	268
MAOA_193983	chrX	43603623	TCTGGGTACAAGAACCTGAATCAAAG	AGGTGTGGGTGATTTCTACCG	252
MAOA_193984	chrX	43603796	GCTCATGATCTGTGTTCCTTCATCT	AACTTGTCAATATTTTCCTCTTGGTGGTAT	240
CEP152_141741.1	chr15	49030569	AAGAGGCAGGGCTCACAATTT	TCGTCATAAGGCTGATAGATTAAAGTCAGA	246
CEP152_141741.1	chr15	49030763	ACACTGAAGATGGTAATGTACTGCTC	AGGAACTTTGGAAATACCAAGTGAATCT	260
CEP152_141741.2	chr15	49031283	AGGGTTTATTTCCTAAGGTTCCAAGAAAG	GAGAACTCAGAGCATCAGAGCATAAA	250
CEP152_141741.2	chr15	49030930	GAAAGATAACCGGATGGTGAAAACTG	ATGGAAAGTGAAAATGCTGCATCTG	230
CEP152_141741.2	chr15	49031100	TGGAGGTTCCTGAACATCCAAAC	GGTTCTGAATCACTTCCGCATTC	228
CEP152_141741.3	chr15	49031492	ACTGGAATTCCAAATGTGTCTCTTTG	TTCTCTTAATTTCGTGTTTCCTTGCAC	274
CEP152_141742	chr15	49033961	CTTCCCTGCCTTCTTCATACTGAAAATA	CCAATAGGAAAACAGAAACCATGGG	274
CEP152_141743	chr15	49034312	CCTGGTAATCTCAGGACACATTGTT	GCTAATAAACATACATTCTGTGGGCATTTT	238
CEP152_141744	chr15	49036552	TTGGAAAATTCCCTAGAAGAACTACTGC	TTCACTTACCATTTCTGTTTTTGTAATCTTTGG	256
CEP152_141745	chr15	49037237	AGATACTTGTACTTAGATTTCTTTAAAATAGCACT	TGTATTGGGAACTTAAGGGAAAAGAAGG	228
CEP152_141746	chr15	49040825	CAACAAGGATCAAAGAAATTCATATTGGTAGC	ATAGTTCTTGGTCTAAACTGATATAAAAGTTTTCT	274
CEP152_141747	chr15	49044628	GGACATTAAGTCAGACGATTATTACCCATT	TCTCTAAGGATTCTGCCAGCCA	230
CEP152_141747	chr15	49044775	TTGTAAGGCCAAGGGCTGAG	TGGCGATAGATAGTTCAGGCAAG	234
CEP152_141748.1	chr15	49048188	AACCTTTGGATTTCGCTACAGAAACT	GTTCTTCAAAATGGATGTCTGTGCAAT	274
CEP152_141748.1	chr15	49048360	TGCTTTCTGTATGCAGCCCTTTA	ACCAGAGTCGTAGAGAATGGACT	230
CEP152_141748.2	chr15	49048566	GATAGATTTCCAGTTGGATCCGCTT	GTTAGCTAAGGCTCGGAGTGAAT	266
CEP152_141748.2	chr15	49048774	TGGATTCTGTGGATTTCTTCTTGCT	CGAAGGAGGAGAATCATAAAGACTTTCAA	274
CEP152_141749	chr15	49052475	ggtacAAATTCCAAGGACTGAGATAAGAG	AGTTTTATACTTCCCTTTACCTCTTTCTTTTGC	258
CEP152_141750	chr15	49054732	ATGATAGCATTGTATGGGTTTTCATTAAGAGA	AAGTAACCACCAGTGATGTTATTTCCAA	248
CEP152_141750	chr15	49054921	TGTGCACTTCTGCTCTTCTATCATAATT	TGCTTTTCTGGCTAGCTTTTAATTCTAGT	258
CEP152_141751	chr15	49059315	AGCTATATGAGTGTGATACAGCCAAAAG	ACCTAGAAGTGTGCAGAGAGAAGG	232
CEP152_141751	chr15	49059476	TTTCAGTGGTCTTCCTGAGAGTCA	TTAAGCTGTAGAGACTACATTCCCCTATT	226
CEP152_141752	chr15	49059736	GTCTCTACAGCTTAAAAGGCAGCTAA	GCATTAGAGGGAAGAGGTGAGG	268
CEP152_141753	chr15	49060497	aacagggTAGAAATCACTCAATCATTTTGA	TAGGAACTTAAAGAAACTGAAGGAAAACTGA	226
CEP152_141753	chr15	49060658	GGTCAAAATCTTGTACCATTTGTCTCATTT	CGTGAAGAGACTTTTTCTTTTGCAGAAT	246
CEP152_141754	chr15	49061229	ACCAACAGTTCACTAGCAAAGGG	ACCAAAGAATCAATTATGGCCTGAGT	270
CEP152_141754	chr15	49061406	TAAGCAGCAGAATATCATCTCTGACAAC	tgatgattgtgctgtagttatattggg	246
CEP152_141755	chr15	49065027	CATTGAGTTGCTACCCAGCAAAC	AAAGGTGATAATCCTTGTGTATGACAACA	268
CEP152_141755	chr15	49064823	TAAAAGTTTTCTTTATTGAGCCTTTTAAAAATGGT	TCAAAAGATGAGTTCATTCTGAAGTTAAAGG	232
CEP152_141756	chr15	49073497	AATAATACGCTCTCACCTTAAAACAGATACC	CTCTCTATGAATCTGCTGCAAAACTAGG	226
CEP152_141756	chr15	49073625	TACCCAAATCCACATACGATTCAGTG	TGCCTCCTGTTGATCATTAAAACAAATTTT	226
CEP152_141757	chr15	49074491	ctaaTTCAGATACCCATAGAGCCTCTTC	TAGCCTCAGTGGATTCAAGTCTTCT	226
CEP152_141758	chr15	49076247	GAAATTTATTGCTGATTGTGTTTTCTGTCC	GGAAAGGAATCAAGAAGCAATCAAGTTAG	230
CEP152_141758	chr15	49076403	TCTCCTCTAGACTTCTTGTCAACTTATTAATGA	CCATGTGATGATCTTGTGTTTGACATC	228
CEP152_141759	chr15	49081046	gccAATATCACTGGCTTTTAAGTTTCA	TCACAAAGAAGTACGAAGAGCAAGTATT	236
CEP152_141759	chr15	49081207	GGTGACTGTGGCATCCAAATTC	TGTGTATATTTTAAACATGGATATCCTGTGTGT	228
CEP152_141760	chr15	49083469	AAAAGCTTCTCGGGATACCAATTCT	CTTGAAGCTCAAATAAAAGCACTGGAG	236
CEP152_141760	chr15	49083629	TAGGTACCTGTTCTTCATTGACTTTTAATGC	ACGTGACATCTGATTGGGATTGT	226
CEP152_141761	chr15	49085530	ccatgcctggtcTCcaaaaca	TCAAATTCGATATCTGAATCACCAGCTT	252
CEP152_141761	chr15	49085712	taAATGACAGCATCCAGCATCTTACC	cacagtttgaaaaacactgCTTTAAATGAC	250
CEP152_141762	chr15	49088386	attgtgtattcaaatttccccaattatgtGG	TTCAGATAATTTTGGAAGAAAAGGCCAAATC	274
CEP152_141763	chr15	49089994	TAGATAACAAGAGTAAAACAAAAGCACGAAGA	TTGGAAGGAAAAAGGTTAAAATCTTGGG	242
CEP152_141763	chr15	49089614	TGCCCTCTCAGAACTTCGTG	GTCCTCCAAGTAAATGTGAACAGACT	274
CEP152_141763	chr15	49089824	TGGTATATGGCCTAAAGTTTTCAGGAAG	TGGTGTGATGATGACTTTGGTGAG	274
CEP152_141765	chr15	49090253	CCTTTTTCCTTCCAATCTTCACCCA	TGGTATGATATTGATGCAGACCTTTTGA	274
CEP152_141766	chr15	49097948	TAACAACTTACCTCTTTCTCTCTTTCATAGTC	ACATATTTTCTCCCAGTCTGTTTCTGTC	228
COG6_130849	chr13	40230229	GCTGCATAAGATCCTGGAGACG	TTCAGGTGGAGAGAACACCCA	274
COG6_130849	chr13	40230007	TTTGCACATGCGCAATACTCG	CCCCGGTTACCTTGTCGTT	244
COG6_130850	chr13	40233725	GTTAGAAGCTCTCAAGGCACTTTCA	GGGCATAGTATACAAATAGCAAACATATCAAC	252
COG6_130850	chr13	40233542	taccCTTCTTGTGTTCTGGAAATAAGC	TTCTTCGAGTCCGCAGACTATTTTC	244
COG6_130851	chr13	40235030	TTTCCAATTTTAAATATGGGATCTCTTGTCATG	TCAGGAACTATGCCAAAATCTAGCC	254
COG6_130852	chr13	40239276	AAGAACTGAGTGTGTTCCTCCAG	ATGAAGAAAAACTTACCTTTCAGATTGAAGC	262
COG6_130852	chr13	40239463	CAGCAAAGGAACAGACTCAAGATTTAATAGTA	TCTCAACCTCAATGTCAAGTTTATTGCT	258
COG6_130853	chr13	40251751	AGAATTTGTTTTAAAGCTATGCAACTGTGT	AAAAAGCAATTTCTCTCTAATATCTGTAACTACT	250
COG6_130854	chr13	40253780	GAGAAAGTTGAGATCAGTATAGGAAGGC	TTGGAAACATAAGCAGCAATGCAAT	270
COG6_130855	chr13	40254329	ACAGATGGCCTTACTTCAAGAAACG	ACTAAATCAAAATGCATCAAAGACCAAGTAAAA	236
COG6_130855	chr13	40254163	AGGCTAAAACAGCAGTTGATAAATAAGTGA	ACTTACTTTGAGCCCATCGGTAAAG	274
COG6_130856	chr13	40256339	GCTTAACTTTTTAGTTTGGTTGACAGCATA	CCTGTGTCAATACTGGAGATACGTC	238
COG6_130856	chr13	40256518	TTCAGGTGAATGCAGAACATTGACA	ACAAATTCAAGTTAAGGTGAACAGTATTGTTG	248
COG6_130857	chr13	40261789	TTTAAGTACTTGGTTGTCTCAGAAATTGC	TTCCTTTGGAAAAACATCAACTCCTCT	272
COG6_130858	chr13	40261962	TCTCATGACCCTTTGAGGTATAGTAATCA	CAGAGATGCTTGTGTTATTTTCTATATTTAGGC	244
COG6_130859	chr13	40263943	ACACAATTAGTAATGTCCCAAGAGATATCAAAC	ACCTTTAGAGGCCTGCACAC	244
COG6_130859	chr13	40264135	TGTTGAAGAAAATATTCAAGAAGTTGTTGGG	TGCAAACTACAAATATTTCCAATTTTCTTTCTCA	272
COG6_130860	chr13	40268882	AGGCATTTTGTGATCTCTGCAGTAATA	GAAAGAAATATCACATTGGATTTAGCAAGCA	268
COG6_130861	chr13	40273813	AACTGTTTTGTTTCAGTTTCTGTTTTGC	TGGGAAAAGTTATCAATCAATACAAAAATCACT	262
COG6_130862	chr13	40293687	TAGCATCTCACGATTCTTCAGTTGTAC	TGGAAGGAAGCCAATTTATAGAAGCA	268
COG6_130862	chr13	40293484	TAGGTTTCTAATGTGTGAGTCTGTGC	TACCTGCACAAAATCAGCTTGAC	260
COG6_130863	chr13	40294073	GACATGGCCACTTTCATGGTC	atgtgtgtCCTTTCATCAGATGATATCAAG	238
COG6_130863	chr13	40293898	TGCTTCTATAAATTGGCTTCCTTCCAA	GAATTCAAATAGAGCTAATGTTGTCTTCATCAT	244
COG6_130864	chr13	40297577	AGAAAGAGGCTTTGTTACAGAGGTG	TAGAATTAGGAAGGAACATCTATGCACTTAC	262
COG6_130865	chr13	40298845	GCTCTTTAGCTAATATGCCCAACCT	TGGCCAGAACTGTTCAATTAAAGTAATACA	230
COG6_130866	chr13	40301636	ACAGATTTGACAGTTTTAGGGAGTTTTAGT	GTTCAGCTGTGGTATCAATAGGTTGT	246
COG6_130866	chr13	40301828	CTGTTTCATTTAGGTTCAGTTTGATCGTTATC	GTTCAGATCTCATCCTTTGGCATG	260
COG6_130867	chr13	40325250	AGTGTCAAGCTGTCTTACAATTCTTAGTAAAT	AGTGTTTTAGGGAGGTCATATTTTGCT	274
COG6_130868	chr13	40362588	CATGGTAATCAGTATATGGTCCTGGATG	CAAAGCCATCTGGCCACATTTC	274
EIF2B5_46521	chr3	183853500	CGCCCCTACAAGCAGTTCT	TCAGGGTTTAGACAGTCCCTCT	228
EIF2B5_46521	chr3	183853321	TAGTCCATCGCATTTCAAGTGCT	AAGCGGCGATCGAAGCTAT	260
EIF2B5_46522	chr3	183854572	GGTACCCAAAGGGATTCGAGAC	TTTCCCCTTAGTTACATTCATCCTGAAAAA	256
EIF2B5_46523	chr3	183855864	CAGAGCCCTGAGACTGCTTTT	AAGGACCCCAGATATCCACACA	252
EIF2B5_46523	chr3	183855459	CATAAAACAAGACTGGTGACACAGGA	CCCAGTGATCGATAGAGCTCTGA	274
EIF2B5_46523	chr3	183855669	GCCCTACATCTCTCAATGTGGTT	CGTCTCAACCTATAAAGGACAGGAG	270
EIF2B5_46524	chr3	183856055	AGGGTCTCCGGCGTTTTG	AGTTCTACTCTTTGGGTGTGCAG	244
EIF2B5_46526	chr3	183858034	aaTAGTACTTAATTCTAGCCCACTCCACT	TTTCCTCCCTCCTAAGCCTCAATA	232
EIF2B5_46527	chr3	183858338	AGAAGAATCTTTGTGGCAGTGAGAG	GGTGGTGCTGTCAGTGAAGT	272
EIF2B5_46527	chr3	183858526	CCGATGGGTCTACCCTCTCA	GTTGGCTTGATTCCCCACCT	240
EIF2B5_46528	chr3	183860116	ACCTGATCTATACTGTGCACAGG	TCAGCCCCAGAATCATCACTG	274
EIF2B5_46528	chr3	183859900	TATGAAGGGCTCTGCTCTGC	CTTCTGGCTCAGTGTGACTGC	274
EIF2B5_46530	chr3	183860535	GGTTACAATCCAGCAGAAGTAGGAG	AGCCATAATGGGTGAGGAAAAAGAA	272
EIF2B5_46530	chr3	183860325	TCCAGATGCAGAGGAAGATGAAGA	CTGCAGCTTTCCAGAGGTAGC	266
EIF2B5_46531	chr3	183860749	GGGCAGGTATATTGCTCTCTGTC	TGACTCGATACCAAACCCTTTCTG	274
EIF2B5_46532	chr3	183860969	GCCTGGATCAACTAGCCAGAG	CGAGAAAGCCTCTACCTTCCC	274
EIF2B5_46533	chr3	183861398	TATCAAAGTCATAGTTCTAAGCCTGCTG	ACAAGACAGTCTACTCCTGATTTCCT	266
EIF2B5_46534	chr3	183862051	CACCCATGTCATCAGTATGGATTTG	GGTCACCAACCCTCGTTTGA	274
EIF2B5_46535	chr3	183862587	CCCTGAGGTCCCCTTTATTGG	CGGCAGATAAACAGCTCTAACAAC	258
EIF2B5_46536	chr3	183862788	CCTAGACTCTAGGGTGGTTGGT	TGCAGCTAGTTCCTCACTTGTC	258
ITM2B_131287	chr13	48807628	CCGTAGAGGCTGCAATCGC	CACCCGCTTCCTCGACC	234
ITM2B_131288	chr13	48828129	TGAGCCTTCTGTTATTCTGTCTGG	CGCAAGTTGTAAACAATTTTGTAATGCAC	274
ITM2B_131289	chr13	48830654	TGAAGAAGAAGAAGTTGAATTTATCAGTGTG	AGGGTCTGCTTCAGACATAGC	244
ITM2B_131289	chr13	48830474	TTAGATAGAGGTGGCAGCTTAAGTAATG	TTGGCAGGATCACTATCTGCAAA	272
ITM2B_131290	chr13	48832420	TATTCTTAAAAATCCAGTTGCTGCCTGT	GGCTAATTTCTCAACAGGGAATTCCA	258
ITM2B_131291	chr13	48833108	TGTCTTGTTTCTCTAGTCTACTCAGTGT	TTTAATGCAATGAACTTTTCTGCCCAA	274
ITM2B_131292	chr13	48835467	CAGGTATTCAGAAACGTGAAGCCA	AATGAGATGAAAAGATAGTAAAGCCCTGTT	226
ITM2B_131292	chr13	48835307	CTGTGATCTGTCAAGATATTAATACTTGGTTCA	GCAAATTTGTTTTCAAAATGCCGAATTG	264
APOB_21456.1	chr2	21224691	GCTTCTGCTTATAGTCTACTGCCTAC	CCATTCAAAACTACCACACATTTCTGATATAC	260
APOB_21456.1	chr2	21224899	TGTGGTTGATTGCAGCTTTTTCAG	GATCCAGATGGAAAAGGGAAAGAGAA	270
APOB_21456.2	chr2	21225432	AGCTTCCTGAAGCTCGTTTTGA	AGCCCAAGAGGTATTTAAAGCCATT	274
APOB_21456.2	chr2	21225060	ATTATTTCCTGAGCAGTGGCAGAA	TGAACTTGAAGAAAAGATAGTCAGTCTGATC	228
APOB_21456.2	chr2	21225218	TATTCAGAATGGAAGTCCTTAAGAGCAAC	TGAAAGAAAACCTATGCCTTAATCTTCATAAGT	232
APOB_21456.3	chr2	21225643	GAAGATTACGTAGCACCTCTGTGG	GGGATATACACTAGGGAGGAACTTTG	274
APOB_21456.3	chr2	21225821	GTACCGTCCCTACCTCCCTT	GAATCTGTACCAGGAACTGTTGACTC	236
APOB_21456.3	chr2	21226013	TATCCTTGAGTCCCTGGAAACTGG	AAGTACCACTGGGAACACACAG	250
APOB_21456.4	chr2	21226381	CCGGACCCTCAACTCAGTTTT	GGGCATGTGATAAAGAGAAATTAACAACAG	256
APOB_21456.4	chr2	21226189	TCTTCTCAGCTTTGAAGACACTTCTC	TCTCTCTGTTTAGTCCTCTCCAGATAAAAA	244
APOB_21457	chr2	21227620	CATACTGAAGTCCTTCATATTTGCCATCT	ACAAGTGAAATATCTGGTTAGGATAGAATTCTC	226
APOB_21457	chr2	21227268	CGCCTGTCTTTCACCTAGTTTG	CCAGCGTTCACCGATCTCC	262
APOB_21457	chr2	21227468	GTGGAGATGCCTTTCTTGTCTTTCT	CACACCGTGACTTCAGTGC	256
APOB_21459.10	chr2	21232894	CTTCATACCTCTCGATTAACTCATGGAC	ACAGAATATAGACATCCAGCACCTAGC	230
APOB_21459.10	chr2	21232731	CTTGACAGCATCATCAATAAATCCAACC	TTTTGAAGTAGCTGAGAAAATCAATGCC	226
APOB_21459.10	chr2	21232384	TCCATTTGATACATTCGGTCTCGTG	GAGGTGACTCAGAGACTCAATGG	248
APOB_21459.10	chr2	21232576	TTCAGCTTTTTGTGGTAGTTCCAGA	AAGCAATGTCCTACAACAAGTTAAGATAAAAGA	262
APOB_21459.11	chr2	21233071	CTCTAACATCAATAGCCTCAATGTGTTGT	GATGAGCACTATCATATCCGTGTAAATTTAGT	250
APOB_21459.11	chr2	21233242	TGCAGTACTACTTCCACTTTTGTTAAAATCA	TACAAATTGCATTAGATGATGCCAAAATCAA	272
APOB_21459.12	chr2	21233440	CATATATGTCTGCAGTTGAGATAGTTTTTCATT	TGGAAAACGTACAGAGAAACCTGAA	260
APOB_21459.12	chr2	21233841	CTTCTCAACGGCATCTCTCATCTC	CATCAGTGCAGCTCTTGAACAC	268
APOB_21459.12	chr2	21233631	GGCTGCTCTGTATTTTCTTACAAATTGATC	ACTTTTACTCAGTGAGCCCATCAATATC	262
APOB_21459.13	chr2	21234205	CCATTTGTATGTGCATCGATGGTC	ACACATCTATGCCATCTCTTCTGC	228
APOB_21459.13	chr2	21234037	TGCTCAGCTGGAGTAAGCAG	CAATGTCTTCCGTTCTGTAATGGC	252
APOB_21459.14	chr2	21234601	AATAGGGCTGTAGCTGTAAATTAACAGTTT	CAGAGCTATCACTGGGAAGTGC	258
APOB_21459.14	chr2	21234407	TAGCAACAGTGTCTGCTTTATAGCTT	ACTTGACAACATTTACAGCTCTGACA	266
APOB_21459.14	chr2	21234813	TGCTGTCGACACCCAGAATC	TGACAAAATTAATAGTGGTGCTCACAAG	272
APOB_21459.15	chr2	21234997	CTGGTAGATATTCCATCTTGGCCAAT	CTGACACCAATGGGAAGTATAAGAACTT	250
APOB_21459.15	chr2	21235180	TTGCTTAGAGAAGGTCATATCCATCTTG	GCTCAATGGAGAGTCCAACCT	244
APOB_21459.15	chr2	21235382	TTGGTGCCTTGGAGGTAGGA	GAAACAACCCAGTCTCAAAAGGTTTAC	262
APOB_21459.16	chr2	21235543	GTGGTCCCCAGGAACTAGATG	CTCTGGAAATGTACTGCTTAATTTAACCAATG	226
APOB_21459.1	chr2	21228032	ACAGTTTGGTTTTTACGTGTAGGGTAT	CCACTTGGAGTGCCAGTTTGA	268
APOB_21459.1	chr2	21228224	TGGAATCCAGGACTGTTTCAACATAAT	CAGATGGCATTGCTGCTTTGG	252
APOB_21459.2	chr2	21228434	AAAGTCTGCGATCTTGTTGGCTA	CGTGCAAACTTGACTTCAGAGAAATAC	272
APOB_21459.2	chr2	21228638	AGGGCAAATGATGAAGTTCTCAGC	CCAGCATTGGTAGGAGACAGC	262
APOB_21459.2	chr2	21228827	TTTGGTGTACACAAAGGCAGTTG	CAGAAGATCAGATGGAAAAATGAAGTCC	252
APOB_21459.3	chr2	21229044	GACCTGGCTCTGGAAAGACC	GCATATATTCCCTCTGGGAGCAC	272
APOB_21459.3	chr2	21229221	GAGGCCCTCTAGCTGTAAGTG	GATGTCAAGGGTTCGGTTCTTTCT	234
APOB_21459.3	chr2	21229389	GTTGGCCTCACTAGCAATAGTTCC	AAGCAAGAACTTAATGGAAATACCAAGTCA	234
APOB_21459.4	chr2	21229771	CTGTGGCTAACTTCAATCCCCTT	AGCTTTCTCTTCCAGATTTCAAGGAATT	252
APOB_21459.4	chr2	21229582	TTGAAATCATACTTAAATTCCATGGAGGAAGA	AGTACAAATTAGAGGGCACCACAAG	262
APOB_21459.5	chr2	21230172	ATAGCCGAATGCCGACATCTC	ACAGGCATTCCATCACAAATCCT	272
APOB_21459.5	chr2	21230368	GATTTGATGCTCTGACTGATAAACTCACA	GTAGGAATAAATGGAGAAGCAAATCTGGA	266
APOB_21459.5	chr2	21229956	TGCCCATGGCAGGAATAAAAATATG	TCCAGTTGTCAATGTTGAAGTGTCT	248
APOB_21459.6	chr2	21230577	GTAGACGCATTTCAGGAATTGTTAAAGG	GGCATCCACAAACAATGAAGGG	272
APOB_21459.6	chr2	21230782	TCTTCCCTGTTAACCTTAATGGAAAACG	CTGGCTCCCTCAACTTTTCTAAACT	270
APOB_21459.7	chr2	21231000	ACATGCTGGGAATCGACTTGT	CGCAACGAGATCAAGACACTG	272
APOB_21459.7	chr2	21231390	TGTTTGATTTTCCCTCAATAGCATTTCC	ACATAGGGAATGGAACCACCTCA	240
APOB_21459.7	chr2	21231213	TTCCAGAAGAAGTCCATGCTATGTG	GAACGGAGCATGGGAGTGAA	270
APOB_21459.8	chr2	21231786	AAGGTTGAGAGTTGGGATTATGAATTCTG	CAGGTTTTCCACACCAGAATTTACC	256
APOB_21459.8	chr2	21231596	AGTGATGGAAGCTGCGATACC	TGCCAGACTTCCGTTTACCAG	260
APOB_21459.9	chr2	21231986	AAGTCAATTGTAAAGGAAGGAATGTGGA	GAAAGCATTGGTAGAGCAAGGGT	264
APOB_21459.9	chr2	21232196	GGTCCCAAGGATGGTCTTGATTT	CATGAAGGCCAAATTCCGAGAGA	268
APOB_21460	chr2	21236432	GGAGAGGCACTTGCAGTTGATA	TGAATGACTGATGTCTGACTGTGG	266
APOB_21460	chr2	21236224	TGCACCCTTTACCTGAGCATAG	GAGAGTTCCAAGTCCCTACTTTTACC	246
APOB_21461	chr2	21237489	CTTTCATTTACTTTGCATGGTTCAAGAAG	GCTCATCCAAGCCCATTACCT	242
APOB_21462	chr2	21238337	TCCATTCAAATTCAATCTTCTCTTCATCTGA	GCAGAAGCCAGAAGTGAGATCC	254
APOB_21463	chr2	21238148	ATCCATGTATTTATTGACTGGCAGACTC	GGCTGAACTAGTACCATTCACAACTATT	268
APOB_21463	chr2	21238503	CCATTTGGAGAAGCAGTTTGGC	TGAACCATCCTTGTATCTGGTTTTGAT	232
APOB_21464	chr2	21239538	ACCTCAGTAATTTTCTTGTTCTGAATGTCC	GCTTCTTACCACACATCTCTTGATTCT	234
APOB_21464	chr2	21239373	aTTGTTGAGGGCTCTCTCTGC	GAATCTACTGAGGGCAAAACGTCTTA	228
APOB_21465	chr2	21242033	TACATGTCTTCTCCTCATGAATTCTGAAC	CTGAATTGTTTTGGGAACATAATCACCAT	274
APOB_21466	chr2	21242795	GGAAGGTGAGAAAATGCTGGGT	ATTCATGACTTGGCAATAACTCAGGT	270
APOB_21467	chr2	21245930	CCACTGAGCAGCTTGACTGG	GGGACTGAAGTATTTAATGAATCTGAATAGGTT	258
APOB_21467	chr2	21245737	GGCTAGAATTAAAATAGGTAACCCGGAAT	CTGGGAAGCTGAAGTTTATCATTCCT	226
APOB_21468	chr2	21246574	TTTAACAAGAAATGCACCCTGGAAGA	AGACTTACTTTTATTTGCTCTCCCTTGTT	274
APOB_21469	chr2	21247930	ATCTTTTCGGGCTTGTGCAG	AAGCTGATTAAAGATTTGAAATCCAAAGAAGTC	262
APOB_21469	chr2	21248108	CCAAGATGCGGAGGTAGGC	AGTGTCTCCCTGTTCCTCACC	230
APOB_21470	chr2	21249858	GCATTGAGACCCAAAGCTTTCC	ACAACAAAGAAACCTGATGCCATTTT	274
APOB_21471	chr2	21251216	CTTTGACTCTTGCACCCCAAGTA	CCCATATTGCCAATATCTTGAACTCAGA	260
APOB_21471	chr2	21250946	GCAAATCCAAAGGCAGTGAGG	TGGTGTGTCAGCTCAAAATATACTTCTT	256
APOB_21471	chr2	21250751	GGGAAAGAAGAAAGCCTCAGAATCA	ATCCAAATAACTACCTTCCTAAAGAAAGCAT	226
APOB_21472	chr2	21251416	GGGTGAATAGCTCTTACTTACTCTTGG	GACAGTGATAACCATCTCCTCTTTTGA	266
APOB_21473	chr2	21252902	AATGACCTGCATTGAAGAAAAGAAACAA	GGGTTACCAAGTCCTGACTCTCT	274
APOB_21474	chr2	21252691	CATTCCCCTAGTACCTTCCAAATCC	CCTTTTACTTCCCTCTCCTGCAC	274
APOB_21475	chr2	21255463	GGCTCAGCGCATACAAGGT	AGGTGGTCTGTATAACTTTATCCATGTCT	254
APOB_21475	chr2	21255269	TGTTTGCTGATTTCTTATTTCAAGTCATTACC	TTCAACATGGCGAGGGATCAG	238
APOB_21476	chr2	21256204	ACATAGCTGCCTTGAACACAGT	GCCTCAGTGATGAAGCAGTCA	270
APOB_21476	chr2	21256407	TGGACACCTCAATCAGCTGTG	GAGATGAAGAAAGCTAGAGTTCCTTTGA	264
APOB_21477	chr2	21257844	AGCAGACATTTAACAGGGCTCAG	CTTGGGTAGATGCAGAGACAGG	272
APOB_21478	chr2	21258612	ACAGGTTTGCCTGGAACAGAG	ATGCTTTTAACAGAAGATACAGGGACTG	274
APOB_21479	chr2	21260158	TTGTATTAATAAGAGGATGCTCCTTGCTG	AAGGATGTTGCCCGTGTTGA	264
APOB_21480	chr2	21261015	CTGGTCTCTAACACATGAAGATGAGTTT	TTCCAGCAAGTTGTAATGGAGAAGG	274
APOB_21481	chr2	21263989	TGCAAACACACAAGTTCATACCTCA	GGGCCACCTCTCATTCTTGATAG	272
APOB_21482	chr2	21265405	GGAAAGCTGTGGGCTCTAGG	CCCCTCTCTGCCCAGAATTG	238
APOB_21483	chr2	21266507	CACACCACGATGCCATCTCA	CCTCCCTCCTGAAAGGTGAAAC	256
CLCN1_82875	chr7	143013526	GCAATCCCGGTCACAGCA	AGTCTCTGGCACCACTGTCT	236
CLCN1_82875	chr7	143013340	TTCGACCCCAAGCAGATCAG	CACTACCCCACCAGCTTTGT	244
CLCN1_82876	chr7	143017009	TGTCTGCTGGCCTCTGTCTA	CCAAGTTATTCTCCTAATCCCTGTACC	262
CLCN1_82877	chr7	143017779	ATGAGAAACTCAGTGCATAAGACATACG	TCTTCCCCTAATTTTCTTCTCACCAC	264
CLCN1_82877	chr7	143017960	CCCTCATCTCTTCCTAGATTGTATCCA	CCCTGCTTAACATTCGCTTCC	242
CLCN1_82878	chr7	143018591	CTGAGAACATGCCGGGTACA	CCGAGTCTGGTGGCAAGTT	240
CLCN1_82879	chr7	143018990	CCATATTCTGGACATTCATCTCCCTTTT	TCTAGAGTTGGTGCCACCCT	274
CLCN1_82880	chr7	143020535	AAGGAATATTATTAGTCCAGTGAGTGCTG	CTCCCAACACCCTGGACAC	234
CLCN1_82881	chr7	143021658	CTCATTCTGCCTTATTCCCCATCC	GTAACCTGGTAATACCAGCACTTGT	274
CLCN1_82882	chr7	143028023	CAGCAAAAGCTCCTTAGGTCCA	ACCCCATTCCCAGCTTTTCTATTT	274
CLCN1_82883	chr7	143028575	GAACCAATTTCCGAATGGATTTCCC	TGAAATCCTCATCTCTTGGACATAACTACT	260
CLCN1_82883	chr7	143028382	TGACAAAGATATAGGTCATGGAGTGG	GCAGCAAAAGCTGGTAGTTCC	272
CLCN1_82884	chr7	143028756	GGAAAGGCAGAAGCCTGGTAT	AATGGGTAGGGCAAAAGAAGGG	236
CLCN1_82885	chr7	143029831	GCCACATGGTAAAGAGGAAACAG	TGTTGTCAAACAAAGTACTGATGGC	244
CLCN1_82885	chr7	143029647	TAAAGAAATGAGACTACGGTGGACTAAAG	CAAAACTACTTATGCTCTGAAGCCTGA	274
CLCN1_82886	chr7	143029992	CTGCTTCTTCCTCTCCCAGTTG	GTTCATAGATTGAAAACAGATGGAGGTTTAG	226
CLCN1_82887	chr7	143036438	CTTTTGTTTCTGGAAGAAGGGTGAC	TAGATTGCAACTCTCAGTCAGACC	274
CLCN1_82888	chr7	143036780	TCGTAACACCTTCCTTCCTTTTATCTTC	AGCCTAGAATGAAGATCCAATGGG	236
CLCN1_82889	chr7	143039242	CCGTTTCCCACACAGTCTCC	AGATCTGAACTAATTCCGTCTAGTGC	226
CLCN1_82889	chr7	143039074	GAGTTCAGTATTCTATTCCCTACTCTTGACA	AATCTGACCCGTTAATTCGAAGCA	238
CLCN1_82890	chr7	143039646	ATCTTATGGGAGGAATGGAAGGGA	GCCTCCTCTACCTCTATGTGACC	274
CLCN1_82891	chr7	143042940	AAGAGATGGCGCGGAAGTT	TCAGGGAAACTACGCCTGTc	254
CLCN1_82891	chr7	143042726	CCAGGAAGCTGAGAAAGATGTGG	GTCGTAAGGCAGCTCCGA	262
CLCN1_82892	chr7	143043403	CAGAACATCCACCAACTGGTAAAGG	ATGCAGGTCAAGGTCAGGTC	274
CLCN1_82893	chr7	143043794	TAGAAGAGAGGGTGAGGTACCTG	TGGGTTTCTCACTCTTCAAGGG	270
CLCN1_82894	chr7	143044116	CAGGGAGGGATGGCTATTGTTT	GACCACATTCTATTTCATGACAACACAATAAA	234
CLCN1_82895	chr7	143047554	GGGATCTATGATCAGTTCTTGCATGT	TCACCTTGTGCAGGGTTGT	242
CLCN1_82895	chr7	143047754	GTATTGACCAGTCTCCCTTCCAG	CTGCTCAAATGGGACACATCG	256
CLCN1_82897	chr7	143049016	ACCTCCATCTTCTGCAGAGAACT	CCTCCTCGTCTGTGGATCG	248
CLCN1_82897	chr7	143049132	CAAGGTAGAGGGCGAGTTGG	ACCTCGCCACATTCAGGAC	226
CLCN1_82897	chr7	143048925	CCCACTGCTCTTCAGCTACAG	CCAACTCGCCCTCTACCTTG	274
CLCN1_82897	chr7	143048698	TGGGCAGGTGGATCTTTTGTC	ACTTGGTGTGCCCCTCAAT	256
CYP7B1_87003	chr8	65509585	AAAATCGGCCTGGACATTTGC	AAGTTTTTCTGGTGTTCACCTGATTAAAAG	256
CYP7B1_87003	chr8	65509223	CCTGCCACCATCCTGTTTTATATTATGA	TTTGGTATTCAGTATCCAGATTCTGATGTTTT	250
CYP7B1_87003	chr8	65509392	TTCTTTCCTTTTAGCTTCTCTAAGATTTCACTT	CTGAAGTGTTACCTAATGCCGTTTG	238
CYP7B1_87004	chr8	65517437	CCCACAGGATCTAAGAAGTAGCAATC	TCAGGACCAGCCCTATCTTAATAAGC	272
CYP7B1_87005	chr8	65527842	CCCTTTCTTTTGACCTGTTGACTG	CCTAACATCTTTTAATTAGCACACTGCAAAT	236
CYP7B1_87005	chr8	65527673	TTGATGTAAATGGGTGTTATTATGTCAATTAGG	CAGCAGTGCGTGACGAAATT	242
CYP7B1_87006.1	chr8	65528606	TGTTGGATACTAAATATGCAAACTTGTCATCA	GAAAGCATGATGCAGAATCTAAAACAAGT	226
CYP7B1_87006.1	chr8	65528456	TTTTAGGCAAGTGCTCATTCAGAAGT	TGACAACAACAAATTTATTAGTGAGCTAAGAGA	274
CYP7B1_87006.2	chr8	65528798	GTCCCAACTTGTGGTTTTTAACAGC	TGGACCCCTTCCAGTACCA	248
CYP7B1_87006.2	chr8	65528928	TGCAACTGACTGATGCTAAATGC	AACTTTTTGCCTTAGTTATTAGGGTCTTTCTAA	250
CYP7B1_87007	chr8	65537242	CACTCCAAGATAAGGAAGCCAACC	GAGAAGCTCAGTAAACTCATGTCTATGATT	228
CYP7B1_87007	chr8	65537082	TCTACATTTTGCCTAGAGAAAAACAGAAAGA	GTAGGAGACCCGGTGAGC	232
CYP7B1_87008	chr8	65711178	CTCGCCATCTGGGTcgc	GCTGTTCGCAGGCAGAC	244
NDUFA2_61486	chr5	140025373	GGCTTTACCACTTAGAACGTTCTCC	GGCATACCAAATGTATTTTGATCATATCTCTTT	232
NDUFA2_61486	chr5	140025211	TTTTATATTAAGCTACTTTGCCTCAGTGGT	AACAACTTCAGTGCTGATCAGGT	256
NDUFA2_61488	chr5	140026932	TCTTCATGGAAACAAGATCAACAGCA	CCGCAGGGACTTCATTGAGAA	258
NDUFA2_61489	chr5	140027317	ACATAAGTGGATGCGAATCTCACG	CGCAAAGAAATTGACCTCGCA	242
NDUFA2_61489	chr5	140027137	GTCGGGATTCGCCTTCTTCA	GCAGCAAGTCGAGGAGTCG	258
PDX1_130157	chr13	28494372	CTCTGAGATCAGTGCGGAGC	ccATGTACAGGCACGCAG	258
PDX1_130157	chr13	28494672	GACATCTCCCCGTACGAGGT	CAGGCTTACCTGCCCACT	226
PDX1_130157	chr13	28494518	GCTTTACAAGGACCCATGCG	CGGGAGGTGGTGGTGAAG	226
PDX1_130157	chr13	28494837	GGATGAAGTCTACCAAAGCTCACG	TTCAAACTGGACTAGAGAAGCACTG	226
PDX1_130158	chr13	28498680	ACAGCTGCTAGAGCTGGAGA	CGCCAGAAGCTCCTCGC	244
PDX1_130158	chr13	28498485	CTACACTAGGCGCTGAAATGGG	GGCCGTGAGATGTACTTGTTGA	274
PDX1_130158	chr13	28498858	GCCTGAGCAGGACTGCG	AGTGGTTGAAGCCCCTCAG	226
ANO5_109715	chr11	22215182	AGATTCAGCACCTGCCTCAG	AGCGAACCTCCCTAGGACT	256
ANO5_109716	chr11	22225535	TTTGAATATGTTCTGATCAGTGGCTAATTTAAC	TGCATGGAACATGGAACTTGC	268
ANO5_109718	chr11	22232937	GGTTCCAGATTAAGTGTTTCTGCATAGA	AGCATGTCAAATAACTGAACTGGAAAAG	274
ANO5_109719	chr11	22239914	acacacacTTATAAAATGATCATACCAAGGG	TAGTGACAATGTTCCCCCAAATCAAA	262
ANO5_109720	chr11	22242794	AATAATTCCTTTTGTGCTTTTGCCATTTC	TCCAGATATCCATGTGAAATTATAAAATGTGCT	260
ANO5_109721	chr11	22247678	GAGAGCCATCCAGAGTCACAG	TTGTATTGCCCCCAAACACAGA	274
ANO5_109722	chr11	22249160	GCCCTAAGCACACTCCTATAAGC	ACACAAGCATACATCTCGTATTTGAAGG	226
ANO5_109722	chr11	22248997	GCTCAATAACAAACTGATCAGTAAGCTTTC	ACACTCAGTGGGAGTCTTACAGG	230
ANO5_109723	chr11	22257866	ATTGTGATTGAAAGAAATGTGGAAAGCAT	CTCTCCCAGTAATGAACATGGCA	254
ANO5_109724	chr11	22261315	TCTTTTGCTTCGTCTTTTATGTACCCT	AGAAGTTGTGAAATGTAGTGGGAGAAAA	274
ANO5_109725	chr11	22271952	gtctgaatacaaaatcaaggctcCAGA	CAACAACTTCATTTGGCACAAGATAAAGA	274
ANO5_109726	chr11	22272397	TGCTTGATTGCCCCTTCTGTTAT	CCAAGTCTTTTCAACATGTTACAATGCATA	262
ANO5_109726	chr11	22272585	TGGAGACTAAATAGTACGTGTTTGGC	AGGCAAAACAACACATTAATAGGAAGAAAG	256
ANO5_109728	chr11	22277078	CTGCAACCAAAGTAATTAAAGGGAAAAGT	AGATATGCTGTCCGTTTCACAGTTT	272
ANO5_109729	chr11	22279372	ACTCCTACTTTAACTGGGCTCTGT	GGAAAGGAAAGACTCAAGAGACATTGTA	274
ANO5_109730	chr11	22281351	TGTACCGCCTGTCAGTCTTTG	AACTCCTGGAGACCTGATCCAA	272
ANO5_109730	chr11	22281134	TTGCCAGTGTTCATGTCTTGC	CTTTAAGGATGCATCACTTTCCATGAAAC	274
ANO5_109731	chr11	22283704	TTCCTAGGCTTTTCCAGTGGTTAG	ACAGGAACATTTTCAAGGTAAGACTGC	274
ANO5_109731	chr11	22283884	TTTTTAACTTAACAGAAATTCCTCGAACATACC	TGACACACAGAAAGTTGTTAATACTGAGG	254
ANO5_109732	chr11	22284664	GGGTTTCCTTTAGGTGTTGCAAAATT	TCTAACAAAGGCACCATGGTAATCAA	274
ANO5_109733	chr11	22292032	TCTAACACTCTGATTCTCTGATCGCT	GAAGTATCTGGAGCTGAAAAACCACT	274
ANO5_109734	chr11	22294542	CTTCACAATAATGAGTTCATGCCTTTTTCTT	TCACCCCACCGAAATAGGTC	274
ANO5_109735	chr11	22296368	ACATCATTCCCCGTCTAGTTTACTACTAT	TTGCCCTAAGAAAATCCTTTATATTGTAAGACA	262
ANO5_109735	chr11	22296180	CTGATCACACACTGTAAATGAGCTACT	TGTCATAGGCTGTGTGGCATT	274
ANO5_109736	chr11	22297792	TTATGTGAGGTCTCTCTAGTTGAAGCT	TGATGAGAGGTTACCTTTAGAAATATCTGC	256
ANO5_109737	chr11	22301320	GTTAAATTTTTGCTGGCCTGGATGAT	GATCACCTGCTGCTTCCTCA	236
ANO5_109737	chr11	22301142	TGTTTGATGTTGATCTTTGTATGAAAGTTCTAG	TCTCTTGATTCTCTCCACAACATCTTTT	256
DYNC1H1_138558	chr14	102431232	CTCCTGGAAGGTCCCGAG	ACCTGCGGGTCCGAAAG	248
DYNC1H1_138559	chr14	102442151	AGTGCCAAGTCATGTAGGTGTC	TTCTCACAAATTTATAACCTGAGATAATGGTAAT	266
DYNC1H1_138560	chr14	102446101	AGAACTCGGTGTAAAACTTGGGAATT	AAGTGAAGGAGTCCCATTTCGAG	242
DYNC1H1_138560	chr14	102445920	TCCGGGTCCTTACACTCAGT	GTTTATATCCCCTCGGCTCACTAG	230
DYNC1H1_138560	chr14	102445746	TCTCATGTACTAAAGAAAGACAAGCAGTG	ATTGCTAATGAAAGAATGCAAAGTTTCGTA	262
DYNC1H1_138561	chr14	102446273	GTGATAAAATGGCTCCTTCAGTTGAAAAG	GATCCAGCGGTTAACTCCAGATT	236
DYNC1H1_138561	chr14	102446446	GTGATAAGGTTGAAGACCCAACATTTC	CAAGGCTAGTCCTGCACTGG	232
DYNC1H1_138562	chr14	102446926	AGGAACTGCCTTACAGGAAATTAGTTTT	AAATTATCAAGTAAGATCTCGTAAAAGCCAGAT	230
DYNC1H1_138562	chr14	102446769	CCTGATAGAGCATTAATCTCAGCAGTC	ATGCGGTATAACGCACGTTC	274
DYNC1H1_138563	chr14	102449406	ACTAGGGTTATCCTGTTAATAACGTGTTG	AGACAGCAAATCATTCAGAGGGAAAT	242
DYNC1H1_138563	chr14	102449565	GCTTTGGAAACTGTGAATGACTACAATC	TTTCCTAGTGCCCAATACTTTGAGTAATT	228
DYNC1H1_138564	chr14	102449952	ATCCTAGGTTATGGTAGCATGCTTTG	acaaaaacaaaacacaaaCTTTTAGAATGCAAA	274
DYNC1H1_138564	chr14	102449749	GTTTGGTGGAGGCAATTTCAAGAG	TGAAGTTTCTCATACTCATCATCCCAAG	248
DYNC1H1_138565.1	chr14	102452367	GATGGACTGGATGTTTCCAAAGAGG	TCAGCTGGGTCTGGTATTCG	226
DYNC1H1_138565.1	chr14	102452201	TTTGGTCAGCATTTCTTGATTACATATCTTTC	TCGTACCTCTTCATAGCAGCCT	240
DYNC1H1_138565.2	chr14	102452920	CGCATTTTCACCATCGAAAGTACTC	CGCAGGTCCGTTCATAGGT	232
DYNC1H1_138565.2	chr14	102452744	GGCTAAACAGATCGACAGGCA	TTCAGCTTAAGCACATTTCCAGTTC	258
DYNC1H1_138565.2	chr14	102452544	TGTCAGGCCTCACATCCG	ACATCTTCCACCCGCTTCATG	228
DYNC1H1_138565.3	chr14	102453105	CCGTTTGCCATCTCACTGATC	GGACACCTGAGGATTACATGAGAG	242
DYNC1H1_138566	chr14	102453981	AGGAACAGAGTGTGAGTGGGT	GAAGAAAAAGGAGGAAAATGCTAGCAAAT	272
DYNC1H1_138567	chr14	102455192	ATCTGAAACACCTACCACTTTCTGATTG	AGTAAATAGAATGCCACAGAAGCACT	268
DYNC1H1_138568	chr14	102458052	GCTGAGTAGAAATGAAACCTTTCTTTCAC	TGGTATCACAGAGCCCATGAGA	242
DYNC1H1_138569	chr14	102460676	ACCATTTTCATATACACTGCTTGCATTC	TCTAGAATAGACCATATGCACATTTGAATGAAA	238
DYNC1H1_138570	chr14	102461063	TTGATATGAAAATTCTGAGAGTCTGAAGTGAG	CCATTTGTTGAGATCTTCTCCAAGTCT	232
DYNC1H1_138571	chr14	102461248	AGTGTTTATGGGATATGCAAGCTGAA	GGCGTGTTTATCCTTCAAATGAATATCAG	252
DYNC1H1_138571	chr14	102461450	GTCACGGGTAGTGTAAAAGCAAC	AGTAGACCGGTTACAGAGGCA	258
DYNC1H1_138572	chr14	102461642	CCATTCCCAGATCTCAAAGGTGAG	ccagccAAAAATTTTTAAATATGCACAGAG	258
DYNC1H1_138573	chr14	102463517	ATAAAGTGCCTTCTCTTTCATGGG	CTGGACAATCTTCATTTGCAGGTTT	262
DYNC1H1_138573	chr14	102463690	GCGAAAGGACTCTGCCATTCA	AGAAAGCTCAGTCACAGCAAGG	228
DYNC1H1_138574	chr14	102466565	AGAGGCACTTCAGGCTCTCA	CTTTGGAAATAGAAATCACCCCAGAATCT	252
DYNC1H1_138574	chr14	102466374	TGTAAAAATTAAATTCGCTACTGTACACACATC	TCCTTCAGCCTACCAAACTTCC	262
DYNC1H1_138575	chr14	102466743	TCTGCCATTGACTTTGTTCATCCT	TAGACGTACACAAACACCGATTTCAT	240
DYNC1H1_138577	chr14	102467492	AAGAAATGTTGGCAAGCTAAATAGCATC	GCTTCGGATTTCAGTTCAATCACC	272
DYNC1H1_138577	chr14	102467702	ACAGATCACTTTGTTTACTTTCTCCACA	CGTAAAGCAGCCGTTCAGTC	270
DYNC1H1_138578	chr14	102468054	AGGTAGTGAATGCCCACATATTGATAAC	CAGTGAAAGCGTGGGAGACC	256
DYNC1H1_138579	chr14	102469093	TTTACCTCTCCCTCCTGTCTGC	AATTAAAACATGCGTCAGCCTTTGT	274
DYNC1H1_138580	chr14	102469314	CCAAATTTGCCAGCGGCTAG	TGACTCCAGGCCAAGTCAAAG	274
DYNC1H1_138581	chr14	102471189	GAGTTTCGAGCATCATCCTGAAC	ACAGACTCAGCAAGCAGTTTGG	262
DYNC1H1_138581	chr14	102470984	TCTTTCCCTTCCTGCAGTTTGAAA	CCCGAGATGAAATACCCAAAACAAC	246
DYNC1H1_138582	chr14	102471384	GCTCACATTGGTAGAAAAGGAGATGA	CTGGGCTGACAAAACCACAAG	254
DYNC1H1_138582	chr14	102471578	TCCTTTGGGATCTTGTTTCTGTGTC	AGGAAGGAGTCAGGTGTGAGA	252
DYNC1H1_138584	chr14	102472316	CTCATCTCTGAAAGTGAATTTGCCTTTT	TTGCTTAGGGTCAAAGTAAAATCGC	274
DYNC1H1_138584	chr14	102472514	GATTGACAACGCCAAATCTTTTGAATG	CCATCTGTCCAGATCTGTGGAAG	260
DYNC1H1_138585	chr14	102473488	AAAGATATGTTTTCAGTTAGGTAATGGACTCAA	AGCTTGATATTCCCCAAATGATCCC	228
DYNC1H1_138586	chr14	102474696	caGGTGGTTTTAGCGCCTTTC	AGGGAATTTCCCTCTACATTCTCTAAGTAAT	250
DYNC1H1_138587	chr14	102476374	AACATTTCTAGTCTTAACGCTATCATCTCATTC	CACTTCAGCAGTGCGGAAAC	252
DYNC1H1_138587	chr14	102476701	TGTAATGATGGTACGTCTTTCAAAATATCCA	CCTCTTTATCTTCTGGATTCTCTCTCTCT	230
DYNC1H1_138588	chr14	102476546	AGTTAATCGCCCAGGTCATGC	ACAGTATACTTTAAGCAATAATAGGGTCAAGTG	238
DYNC1H1_138588	chr14	102476868	TTGAAGAGTGTGCTGGTGAGTG	GAACTGCAAGAAGAACTCACAAGTC	226
DYNC1H1_138589	chr14	102477412	AGGAGCTGAAGAAAGTGTGTCAG	TAGGCCTTGGGCAAATCTTCATAAA	228
DYNC1H1_138589	chr14	102477244	GCAGTACTTGAGCCATGCTG	ACCAACTTCTTCTCCATCTCCATATGT	246
DYNC1H1_138590	chr14	102478405	ATTCCTCCTCTGGGATGGTCA	CCATCTGTCCATTCCCTGGTG	262
DYNC1H1_138591	chr14	102478813	ACCATCATCGGTAAACATGCCTAAT	TCAGTTGACGACATACAAAAGGCT	262
DYNC1H1_138591	chr14	102478618	GCAAAGACCACCTCTACGGAA	TGGGAAGGATTTTAAAATAGCTGCTGA	274
DYNC1H1_138592	chr14	102481689	ACCTTGGCCACAGTGTCG	AGCACCCTCAGGTCATGATATGT	232
DYNC1H1_138592	chr14	102481531	AGGAAAATTAAGTTTAAAGTCACCCTTTCAGT	TTGAAGATCATGTCGGTGCTCAG	226
DYNC1H1_138593	chr14	102482276	aaccacCAGGGTGAAGGAATG	TAGGTCCATGATGTGCTCCAG	260
DYNC1H1_138593	chr14	102482481	GGTCACCAAGGCGCTAGAG	GGTGCAGCATTTCAGAGGTC	256
DYNC1H1_138594	chr14	102482863	TTGCTGTAAGTGTCTTTCTTTTGTTGTT	GTTCCAGGATGAGTTAAATCAACAAGG	274
DYNC1H1_138595	chr14	102483319	CGGACTCACACTTCCATCTCC	TACCTCCATGTCAGGCAAGG	266
DYNC1H1_138595	chr14	102483503	GGCAAGACCATGACACTCTTCA	AACCACCCCATTAGGTGTGC	238
DYNC1H1_138596	chr14	102483662	CTGCTTCTGAAGACTTTTGATCACTACT	GCAAAACTTGAACAAGAAACATTGTGG	226
DYNC1H1_138597	chr14	102483846	CAGACAGGTTTGTTTCTATCCACAAG	AGAGCAGTCTACCGAGCTGT	242
DYNC1H1_138598	chr14	102484970	GGGCTATCTGTGCACAGGTT	GAGAGGAAAACAATTTCTGGAAGAGC	226
DYNC1H1_138598	chr14	102484803	TTTGCTGGTTTTTCAAGTGTTTTCCA	GGGTAATCCACATACACGACAGG	260
DYNC1H1_138599	chr14	102486408	CATTTTACCTTTTGACCACTTCTCTGTG	GGAGAATGGGACCAACTGGATC	274
DYNC1H1_138600	chr14	102489261	AACATGGTGAACATGGTGCTTCT	TCGTTAGAATTCGTTAGTGTTAGAAAGGG	274
DYNC1H1_138601	chr14	102493084	gtggacatacagttgactttggtctaa	CACACACACTTACTCAAGAGCAG	274
DYNC1H1_138602	chr14	102493869	CTGGTCGGTGGCCTCTTAATC	TCACCTAATTACCTCTCCATTGGC	262
DYNC1H1_138603	chr14	102494086	ATTCTGGATTCCTGGAGCGAATG	TGAACACGACGTGGAGGTTG	272
DYNC1H1_138603	chr14	102493664	TCCAAAATACTGTAGACACTAGATATGAGTCAA	TCACTGAGCTCTGCACACAC	262
DYNC1H1_138604	chr14	102494293	GGAGCTCTACAAGTGGTTCACTAG	GCTTCGGTGGACCAGTCTC	262
DYNC1H1_138605	chr14	102494484	GCCTCTTTCTCAGGTGTGTGT	TTGTGGTTTATCTGTTGATCTCAAAACTGA	254
DYNC1H1_138606	chr14	102496280	AGATCAAAGAGACAGTCGACCAG	AGGCCAGAATTCCCTGACAC	274
DYNC1H1_138606	chr14	102496062	TTGTTTTCTGAGGTTAAGTCACAGAGTT	CTCACTCCCGTGAGGAATTTGT	274
DYNC1H1_138608	chr14	102496663	tTGGCAGAGTGAAGAATGTTGTTTAGA	GAACTCCACAGTAATGTTGACGGA	274
DYNC1H1_138609	chr14	102498817	CATCGACCCTCATCCACTCC	TTTCTGGCAATACCTTGGCACT	264
DYNC1H1_138610	chr14	102499745	ATTGCACAGGTGATTAACACAGC	ACGGCGTATTCCTCCTTGTAG	256
DYNC1H1_138610	chr14	102499546	TGGCTCTGGTCTCTTCCATTTTAATTT	ACAGGAAAAGAGGTCACCTTTCAC	258
DYNC1H1_138611	chr14	102499914	GATGATCCGAGACCTGGAAGC	CCTTACAGATGTTAAAGAGCGAATTCAC	230
DYNC1H1_138612	chr14	102500379	TATGATCTGGGTCTCATCTCCTCTG	GGTGGACATCTGGTTTTTGAAAGTTT	252
DYNC1H1_138612	chr14	102500597	TGCTGAACGTGAACGATGGG	ACAGATGGGACTGTTCTCAAGACT	274
DYNC1H1_138613	chr14	102500809	TGTGAGGCAAGCTGGTGTTTA	CACATTCCTCCCATGCCTCTC	266
DYNC1H1_138614	chr14	102502989	GACTCGGCTAACCGTGATCC	TGCAGTGTTTCAAGAATTCAAAGGC	262
DYNC1H1_138615	chr14	102504987	ACAAAGCCCTGACCATCAAGTT	AGAACAGTCTGTCTTAATCCAGTTTCAAAA	262
DYNC1H1_138615	chr14	102505193	ACCCTTCCCCAGGGAAATCT	CCATCTAAAAGCCACAGGTCCA	260
DYNC1H1_138617	chr14	102505374	ACGAGAAACGATCTGATCTTCTTAAACTT	ACCTCGTTCAGAGCTTGTAGTAGA	246
DYNC1H1_138617	chr14	102505763	CAGTACCTCCCGCTCTCCA	AGGAAAAACTGGAGGGAGTACTG	258
DYNC1H1_138617	chr14	102505559	TCAGCTCCGTTTGCGTCA	GGACTCCATGGTGAAGTAGATGC	238
DYNC1H1_138618	chr14	102505965	GCCCACTGCTTCCTTTCAGATA	TTAAACGCCACCTGGGACAA	256
DYNC1H1_138618	chr14	102506119	GGGTGCTGCTTCTCTTATGGAA	taataaaagCATGTATCTGATCATGAAACCCT	226
DYNC1H1_138620	chr14	102506818	CCACCTACGATGCAGAATTCCA	AGACACAACATTCTGGGTTTTATACCA	268
DYNC1H1_138620	chr14	102506701	ccggccTGTTTTCTCTTTTCTTAAATC	AGTCCTTAAACGCGGGAAGG	246
DYNC1H1_138620	chr14	102507021	TTGGCCTTTTCCCAGGAAATGTA	TTCAGGTCCAGAAAGAAAACCACA	262
DYNC1H1_138622	chr14	102508093	GGCGTCTCTGAGTCCATGC	CATGGAGTCTCGTGGGAAGC	258
DYNC1H1_138623	chr14	102508717	GATTTGTGGTGGGCATTGATGTC	TTCTTCAGCATCACCCACCTG	236
DYNC1H1_138624	chr14	102508537	TCCCTTGACAGGTACACACTATTTG	GTGCAGGGAAACTTAGTGTTAGCA	274
DYNC1H1_138624	chr14	102508930	TGGCATGCTGTGTGACTCTC	AGTTATGCTCGGGTGTGGATG	266
DYNC1H1_138626	chr14	102509115	GCACGTGTGTGGTGGAATTG	GACTGGGCTTTAGCTTCTATGGG	240
DYNC1H1_138627	chr14	102510490	ATCATCCAAGAACGCTTACGATACG	TAGGCTTTGGCGGTCACG	246
DYNC1H1_138627	chr14	102510672	CAGACTCTGCGTGGAAGAGC	CGCCCGCCATAAATGGAC	232
DYNC1H1_138627	chr14	102510299	GCATACTTTTCTCCTAGCAGCAGT	AGACTCTCCAAATTCATACTTCTTTGACC	274
DYNC1H1_138628	chr14	102511034	GGACATAAAGACATTCAAATGCCAGATG	GGAGGATCCTTGTTGCCTACC	262
DYNC1H1_138629	chr14	102511233	CGCCGAGAGAGTCCTCCTTA	AGAGCCAGTTCTTTCCTCTGC	248
DYNC1H1_138629	chr14	102510840	GATCCCGTGGTCTGCACTAAA	ACAACTGTCTCCATTCCAGCAG	226
DYNC1H1_138630	chr14	102514406	ATGAGGACGACCTGGCCTA	CATGACCATACCCAGCACCT	228
DYNC1H1_138630	chr14	102514230	tatgtaCACACGGCTGAGCAC	TGGAGTCTGTCCTCGTCTTCTT	254
DYNC1H1_138631	chr14	102515128	AGGACCTTGCAGATGTCGTC	TTGAGGGTAAGAGCACAGAGC	230
DYNC1H1_138631	chr14	102514951	CGTGACCCTGGACAGTTCG	AAGTAGTTGGTCTGCTTCTTCTTTCC	248
DYNC1H1_138632	chr14	102515844	AGCTAGAGCAGATGTGGTGAG	TGTTTGATCCTCTCGCTGAAGTC	274
DYNC1H1_138632	chr14	102516037	GGCATGACCGTCATCCAGT	GTGGATGTTCTGTGGAAAGCAG	242
DYNC1H1_138633	chr14	102516230	GGTCTGACCTGAGCTCCTTC	GCAAAGAGCCAGTATTTTCTGTGAG	250
DYNC1H1_138634	chr14	102516604	TCACCTCAGCCTGGGTTTTG	AGTGGAACCCAGGCATAGAAGA	254
DYNC1H1_138634	chr14	102516404	TGCAGCTTCGGAGTCACG	GCCCCTTGAAGTTTCAAACCTG	226
DYNC1H1_138635	chr14	102516968	CCAGTTTTCTTACTTTTCCCTTAAGCC	TTTTCACAAGCTCAGACCTTCCAA	274
NUP62_179442.1	chr19	50411634	ACAAACAAGTATCTTGCCACAACC	ACTGCAGCAGATCTGCAAGAT	258
NUP62_179442.1	chr19	50411841	ATCCACTGCAGTGAGTCCATG	GAGCTGGAAGACCTGCTGAG	260
NUP62_179442.2	chr19	50412173	CAGGCTGGTGATCTTTTCTCCAT	GCTTTGCCTTGAATTTAAAACCACTG	260
NUP62_179442.2	chr19	50412029	CTCTGCTCCTTGACCAACTCC	CAAATGGAGCCTGGAGCTAGAG	240
NUP62_179442.2	chr19	50412372	TCACGGCAGCTGCTGTATT	TCAATAGCAACTGCTCCAACCTC	262
NUP62_179442.3	chr19	50412817	CGTGCTTCCACCAGTGAATG	TGGAACAGCGACTCTTGCTT	268
NUP62_179442.3	chr19	50412590	GGTACAGAGGGAGAGTCCAGT	GCTACCACATCTGGAGGCTTC	270
NUP62_179442.4	chr19	50413167	AGAAAGAAAACCCTGTAGCAGGTG	TTGCCTTTCCAAAACTGCCATC	228
NUP62_179442.4	chr19	50412997	GCACCGATCCCCAAAGAAAATC	CACGTTTGGCACTGCAAAGA	234
GJC2_19294.1	chr1	228345692	AACATGAGCTGGAGCTTCCTG	CCACAATCTGGAAGACCCAGAAG	250
GJC2_19294.1	chr1	228345885	CGTCTGCTATGACGCCTTCG	CAGCATGGGCTCCTCCTC	250
GJC2_19294.1	chr1	228345502	GCTTCCACTTCCGTTTAAGGC	AGGTGGAGTGGTTGTGGATCT	232
GJC2_19294.2	chr1	228346301	CTGATGCGCGTGTACGTG	GGGCCATCTCACAGAGGTTG	238
GJC2_19294.2	chr1	228346115	GAGGAGGAGCCCATGCTG	ACCTCGAAAGCTGCCCTG	248
GJC2_19294.3	chr1	228346660	CGACTACAGCCTGGTGGTG	CTGCTCCCCGACAGTGC	226
GJC2_19294.3	chr1	228346849	GACGGGCAGTGCTACCTC	GCTAAGGAGAAGGCTGAGGAGA	234
GJC2_19294.3	chr1	228346494	GTACGTGGTCAGCTGCCT	GTTTGCCAGGTTCTGGTCATG	244
GRM1_73189.1	chr6	146351039	AAAGTGCCCGAGAGGAAGTG	ATCCCATCCTTCTCATCTCGAATG	230
GRM1_73189.1	chr6	146350866	CCTCGTCCTCACCACCATG	CCTCTGGATGCCATACTGCTC	250
GRM1_73189.1	chr6	146350678	CTTACAAACGCCTCCAGCTTG	CCTCCAAAAAGATCGCTGGGA	274
GRM1_73189.2	chr6	146351205	GAACAGAGCATTGAGTTCATTAGGGA	GGTCGATGCTTGTGGCTGAATA	226
GRM1_73189.2	chr6	146351378	TGCTCCAGCTCTTCGACATC	TGCCCTGACTTTCTCAGTACC	226
GRM1_73190	chr6	146480807	GAGCTTTGACCGACTCTTGC	AGTTTTGTGAAAGCAAGCATATGTGTT	248
GRM1_73190	chr6	146480618	TACAAATTATTTGGCAAGTCCGTTCTCT	TCTAGCCTTGGGAAGCCTCT	274
GRM1_73191	chr6	146625777	ATTATGCTTTCAAAACTTTCTACTCTCTACCAA	TGGCTTCCACCTCATAACCTTC	226
GRM1_73191	chr6	146625988	TAGTGATGGATGGGCAGACAGA	AACCTCTGAGTTGTTATTTTGTGAACATG	274
GRM1_73192	chr6	146673746	AGCTGCTGGACTTCCTCATC	TCCCTGGACTTTTTGCTACCTAGT	226
GRM1_73192	chr6	146673577	CCTGGGAGCCTAGTCTTTATCATTG	CACCTCCTCTCCAGATACTCCAA	274
GRM1_73193	chr6	146678836	AAGACATGCACATTGTGCTCTTTG	AGATACCATGCAAGAATGCATTTGTG	228
GRM1_73193	chr6	146678670	TTAGTGAATATGGATGATACACAGAGATTGAAG	TAGCTTCAGTGTACTGCAGATTCATG	250
GRM1_73194	chr6	146708193	ATCCTCATCTGAAATAGAAGCTTTTCTGG	GGATGGACACATTGGAAAGGC	258
GRM1_73195.1	chr6	146720040	ATGCTGTAAATCATGAAGGATGCAAAG	CCCGACTGGAGGATTTGACC	270
GRM1_73195.1	chr6	146720245	GTCACCCTAATCTTTGTACTGTACCG	CTTCCGGGTGCAGATCTTCTT	264
GRM1_73195.2	chr6	146720440	AATCGTATTGCACGCATCCTG	GGAGTCCATTGTAGCCCAAAGG	250
GRM1_73195.2	chr6	146720828	CCATTTACTTTGGGAGCAACTACAAG	CAGGTCAGATAACTCACTTGGCAT	270
GRM1_73195.2	chr6	146720620	CTTATCTGCAATACCAGCAACCTG	CACTGAGACTCACTGCAAAGCA	238
GRM1_73195.2	chr6	146720987	TTCCTCAACATCTTCCGAAGAAAGAAG	AGAATGTGAGATTTAAGAAAGGGAGAAAAGATT	232
GRM1_73196	chr6	146747829	GCAATACAGAGCAAGGCTCAG	ATGTTAGAAAGTGGAAAAACCCAGGA	274
GRM1_73197.1	chr6	146755065	AGGGTCAATATTTCCTTCAGCTTTTGG	GCGGTGCCACATATGCTG	262
GRM1_73197.1	chr6	146755241	CATGGTCTGAACCAGGTGGAG	GGCGGGCTAAAGCGAATC	232
GRM1_73197.1	chr6	146755456	CCTTTACAACGTAGAGGAGGAGGA	CGGTACTGAAGTTGCTGACCA	272
GRM1_73197.2	chr6	146755635	ACAGCAGAAATCGCTGATGGA	CCTCTCGCTGTCGTCGTC	232
GRM1_73197.2	chr6	146756082	CAACGTATCCTACGCCTCTGTC	CTTCCCTCTCTTCCTACTTAAGgca	236
GRM1_73197.2	chr6	146755704	GAGTGGTCAGCAACTTCAGTACC	TCCTCTTCCAGTTCGTCTTCTTC	274
GRM1_73197.2	chr6	146755905	GGAGTACGTGTATGAGCACGAG	GGGTGGAAGAGCTTTGCTTGTA	260
NDUFV2_167016	chr18	9102923	CTCGGGATTCTCGCCTGG	CCTCCCTAAGAGGGCTAAGGC	254
NDUFV2_167017	chr18	9117926	CTCCTGAAATAGAGATGGATAGGGTAGAAT	ACCCCAATTTCCAAGTCTTTTCTTTC	274
NDUFV2_167018	chr18	9119545	TGTAGCACAGAGATACTCCTGAGAAT	AACCACCCATTCTGCCTTTGG	248
NDUFV2_167018	chr18	9119357	TGTGTGTTTAGACATTCTTTTTGATGGAAG	ACCTTATAGTTTTCTGGTGTGAAATCAAATG	226
NDUFV2_167019	chr18	9119733	ATAAAGCAGCAGCTGTTCTTCCA	GCATTAAGGGAATGAACAAAAACACAAAG	254
NDUFV2_167020	chr18	9122611	ACAAGTATGTTTTCTGCTCTTGAAGAACT	TGCAGGGTGTAGTAGTGCAG	262
NDUFV2_167020	chr18	9122738	GCAGAAGTTTTACAAGTACCTCCAATG	GGCAGAAGTTGGAAATTTTAGATAGAAATGTAC	258
NDUFV2_167021	chr18	9125054	CCTGGTCCTTAGAGTGTTTATTTGTATTTTTAG	TGAGTAATTCAGAAACCAACATCTAAGGAC	246
NDUFV2_167022	chr18	9126936	gcaacatagtgagaccttgtctctataaaTATATC	AAGTTTATCTGAAAGATTAATTTAGGTGAGCCA	226
NDUFV2_167023	chr18	9134380	GGAGTGGACGCTTCTCTTGT	ATAATACTTAGAGCTGCAAGTTGCTACG	226
NDUFV2_167023	chr18	9134215	TAGGAAGAGAAAATCTTGCATCAGTTGAA	GGTGGTTCAGTCAAAGAGGTAAGAC	226
CACNA1G_162596	chr17	48638923	CCTAGAGCCCACCAGATGTg	CGGGTCCTTTTCTGCTGAcc	238
CACNA1G_162596	chr17	48639092	GGCTCAACGACCTGTcgg	CGTCCCCCTTCTGACCC	228
CACNA1G_162597	chr17	48646620	AATCTTAATACCCTCTACTCCTCTGCAA	GTCAAGCCGGTTCCAAGTG	236
CACNA1G_162598	chr17	48646805	CTTGGGCATCTTTGGGAAAAAGTG	TAGGCTACAGTGCTAGAGGCA	242
CACNA1G_162598	chr17	48646443	TTGGCCAGCTGTTTCCTTGA	CCCTAGTCCCCACCAGTTG	262
CACNA1G_162599	chr17	48647235	AAGCAGGATTCCTCATTGACCTC	GTCAGGTGAGGACACAGTAGTAGA	274
CACNA1G_162600	chr17	48649310	GGGAGTCAGAGGTGTCTGTTG	GATGCCGAAGATGAAGAAGACGA	252
CACNA1G_162600	chr17	48649457	TCACGTTGCTGCTGGATACG	CAACCGGAAGTGAGGAACTTGG	226
CACNA1G_162601	chr17	48650055	CCCTGCTCACCCTATATGCC	CATAGTCCAGACCGCAAGGT	272
CACNA1G_162601	chr17	48650377	CTTCAAGGGCGCCATCAAC	CCTCCAGCGTGATGACCTAG	240
CACNA1G_162601	chr17	48650190	GGATGAGAGCCCCTTCATCTG	AAGATGGCGATCCAGGCATAG	252
CACNA1G_162602	chr17	48650543	TTGGTGGGCCCATAGTCAG	AACTTCAGACAGAGCAAACTATCCC	228
CACNA1G_162603.1	chr17	48653322	GCTGCTCAAGTACCTGGTGT	GGCATCCCTGTCCTGGATC	274
CACNA1G_162603.1	chr17	48653087	tggcattGTGATTCACTTTTCTTCAG	GGCTGCCTTACGAAGGATGT	262
CACNA1G_162603.2	chr17	48653908	CACAAGCTGCTGGAGACACA	ACGAAGCAGGTGCTTATTACATGAT	274
CACNA1G_162603.2	chr17	48653687	CGACTGCCACTTAGAGCCA	CCTCCACCCAGAGTTCTCAC	268
CACNA1G_162603.2	chr17	48653497	GCAATGGGACGCTCAGG	CACAGTCCTGCCGGATGC	230
CACNA1G_162604	chr17	48655691	CAGACTCCCTGACTCATTTTACACATAC	TGAACTCATAAACTGCCTCGCT	258
CACNA1G_162604	chr17	48656061	CCGAAAGATTGTGGACAGCAAG	ATTGCTCCATCACCCACCTC	250
CACNA1G_162604	chr17	48655865	CTCGCCGACCGTGAAATG	CCAGGATGGCGATCATGATTCC	226
CACNA1G_162605	chr17	48668178	CCCTTTGGCTACATCAAGAATCCC	AGGTCAACAGGAGCAAGGTG	274
CACNA1G_162605	chr17	48667962	CTCCCTGGTGTCCCATGTTT	CCTGATGACCACAATGACACCA	236
CACNA1G_162606	chr17	48669158	CTTCTGCATGCTGCTTATGCTC	TCAAAATTCTTCCGGTCTGGCA	238
CACNA1G_162606	chr17	48668970	GAGTCCTCTCCGAGGGAGTAG	CGCCCTCACCTGAAGATGAA	266
CACNA1G_162607	chr17	48669485	GCCCTGATTCCTGTCTTCTGC	ATTGGAAGTGGGACTGCTGTG	236
CACNA1G_162607	chr17	48669319	TTCGGCTGCAAGTTTGCC	GCCATACCATTGTAGAGGACTTTGT	226
CACNA1G_162609	chr17	48672517	TCTCTCGACACTGCCGATATCT	CTATGACAGGTTGCACAGCAG	264
CACNA1G_162610	chr17	48674137	CCTAGGGAGATGCCAACAAGTC	GCCGTGTGGATGATGAGAGG	240
CACNA1G_162610	chr17	48674291	CTGTGTGGACTCGGGATCTC	ATCAGGGTACCCACATGCAC	260
CACNA1G_162610	chr17	48673951	GCCTTTTCTGAGGTGTGGCT	CAGGCTGGGTGAGAAGAAATCG	274
CACNA1G_162612	chr17	48677129	CCTGTTGTCGGGAGAAGGC	CCTGAAGCCGACTTGCCA	228
CACNA1G_162612	chr17	48677314	CTTCTGAGCACCAGGACTGC	CCCTTGATATTCCGTGGGCTT	228
CACNA1G_162612	chr17	48676952	GAGACCGGGTGCACATGA	CCTCTTCTGAGCTCTCCTCTTCA	260
CACNA1G_162613	chr17	48678259	AGGCCTGGTCCTGCTCATA	GCCACTTCTCAAATCCCTGACA	234
CACNA1G_162614	chr17	48678451	ACCTCTTCTTCTCACGGGAAATTAC	CAAGGACCACGTGGTCGAA	248
CACNA1G_162614	chr17	48678626	CTCCTGTGTCACCGGATCATC	TTCCCTGCTGTGTGACTTGC	228
CACNA1G_162615	chr17	48680409	CTCTCTTGCAGGAACGCATCT	AACTGCTCCGCAGGTACG	258
CACNA1G_162615	chr17	48680493	CTTGGGACCTCTGGTTCCTG	GGATCTTGGTGCCGCTGT	242
CACNA1G_162615	chr17	48680202	GGTGTGACTGTCCACAGAGC	AAGACTGCGGTGAAGATGTAATTGG	260
CACNA1G_162616	chr17	48680710	CTCCGTCATCGACATTCTGGT	GGCCGTAATCTGAGTGTTGTCT	274
CACNA1G_162617	chr17	48681665	GAAGGGACCAGTGGTCAAGG	TCTTCAGGCTTTCACCCACAG	274
CACNA1G_162618	chr17	48683481	CTTTTCTCTGTCTCTGGGAATGTGT	AGGGCTGATCTCTTCGTGGA	274
CACNA1G_162619	chr17	48683699	AGTGATACCTGCTGACTCCG	ttgcacaggattcacatccagg	272
CACNA1G_162620	chr17	48684424	TGATGCAGGAGGCACTTTGG	ATTTTGCCACCCTGCCTTG	272
CACNA1G_162623	chr17	48685377	AGCTCCTAAGACAGCTTGCC	GCCATCTGCTTCTCCTTACTCC	274
CACNA1G_162623	chr17	48685550	GAAGCGCCTACGAAGACTGG	GAAGTGGTCTGCTTCATGCTC	226
CACNA1G_162628	chr17	48687369	CACCCATAGGCAGAGTGAGG	ACCCTTTCACCCCAAGAGGATA	256
CACNA1G_162629	chr17	48692923	ACGCTTGCTCTGCTCTTCC	TGTGTTAACCTTGCCCAGAGG	256
CACNA1G_162630	chr17	48693798	CAGACCTGGGCGGTATGATG	CCTGGGTATTTCCCCAAGAGAC	274
CACNA1G_162631	chr17	48694984	CCAACTCAGGGAGCTGTATTCTG	AAAGCCGACCCTTGCTCTC	238
CACNA1G_162632	chr17	48695440	CCAGCTCATGACGTTGTCCT	CCCAGAGCTGCAAAGATGAAAAAC	274
CACNA1G_162634	chr17	48695648	GGGAACCTGGGACTTCTCTTC	CTCGGAAGAGGGTTAGGAAGG	258
CACNA1G_162635	chr17	48695819	CGTCATGCCACCTTTCGGA	AGAGGGAGTTCCAGAGTGTTCTAG	226
CACNA1G_162636	chr17	48696154	CCTTCCTTCCCATCCTCCAATG	CTTGGCCTCCTTGTTGCTCT	266
CACNA1G_162636	chr17	48696452	CTGGAGCTGGAGATGAAGACC	GGAGCCTAGGGTTTGTGTGC	274
CACNA1G_162636	chr17	48696331	TGATCGCCGTGCTGATGAA	AAAAGTGGGAGGCTGATCTCG	228
CACNA1G_162637	chr17	48697245	CTCTCCGGCTCCCCTTAC	CTTCCCCAGAAGCATGGCA	254
CACNA1G_162638	chr17	48699059	GAGGCACTGTCAGCTTGTTTG	AGGACGGTTCAGACACAATCTC	240
CACNA1G_162638	chr17	48699249	TCTAGCTGAGATGGAGGCTCTG	CTGGCAGCAAACTGAGAGGA	244
CACNA1G_162639	chr17	48701457	CTCAGTTACCAAACCCACGCA	AATCTCCCTGTGTGAGCCAAATT	274
CACNA1G_162639	chr17	48701736	GGCAGCCAAAGAGGTATCTCTG	TATCTGCTGGCTGGGAGTGA	230
CACNA1G_162640	chr17	48701939	TCCACAGGCTCCGTCTTG	ACACAGGTCATCACCAGCAG	246
CACNA1G_162641	chr17	48703577	CCACCCCATATAGGCAGCAAT	CTTGCCCCAGTTGGGTTCT	232
CACNA1G_162642.1	chr17	48703762	GCAAGATCTCCAAGCACATGAC	AGTGTCTCCTCTGCTCATCCA	252
CACNA1G_162642.1	chr17	48703397	GCATGGTGGACAACAGAGGT	CCAGACCCTGAACGTCCAAG	230
CACNA1G_162642.2	chr17	48703927	AAGAAGTGCTACAGCGTGGAG	TCCGAGGACCTTGGCTCT	238
CACNA1G_162642.2	chr17	48704120	CAGCCCGCCTAGTATCACC	GAGAAAGGTGAGTGGGAAAGTGG	248
FASTKD2_32872.1	chr2	207631503	AGGTTCCCCATTTTCTCTTCTGTTAAAT	CTGCTTGTTGAAACTAATGTACTGAATTGT	262
FASTKD2_32872.1	chr2	207631867	ATGCATTCATTTTTAAATCAGATGTTGGCT	AGTTTTCTACTGCTGATACGGTTTGG	238
FASTKD2_32872.1	chr2	207631697	GAATAACAAAGCGGGCTCCTTTTT	AGGGCTGTTAGAGTGCTTATGC	252
FASTKD2_32872.2	chr2	207632244	AGCGCTTTGAAAAACGACTGATG	AAGGCTACATATCTATATCCCTTCATTCTTTCA	262
FASTKD2_32872.2	chr2	207632050	TGAAGTCTCCAATGAAGATGTTCTTACC	TCATCATATGTTCACAGAGCTGATTAAATGC	254
FASTKD2_32873	chr2	207634992	TTGCTTGGGTAAGATAGTTTACTATGGG	CTCCCCTCAAGAAAGGAGTTTAGTTTT	272
FASTKD2_32874	chr2	207636108	GAATACTAGTTGATCAGCAAGTTTGGAAAATAG	AGCTAAACCTAAAAGCCCAGCA	226
FASTKD2_32874	chr2	207635948	TTGGGTCTCGATCTTTAACTACTTACACT	TCCAATACACTTCATCACAACTTGTAATGT	238
FASTKD2_32875	chr2	207636984	CCTGAGCTTCTGTTTTAGACTATTTTTGTTTT	ACATAATCTGCAAGTCCCTTGAAGAG	236
FASTKD2_32875	chr2	207636648	ggtacatgcctgtaggtggtg	TCAAACATGTGTTGGCTATTCAAAACAG	250
FASTKD2_32875	chr2	207636843	TTTCTTTAGATGAAAGCCTTGAGGGAAT	AAAATTACCTGATTGTTTTGAATACAACATGCT	268
FASTKD2_32876	chr2	207637156	TCCTGCAAAGACCTCCAGTAC	GCTAATTTTTCAAAAGTCAATTCAGCATTGG	236
FASTKD2_32877	chr2	207639072	ATCAGGACAGTTGAATTGCTGCTTA	TGTAGACATGATTGAGAGAAGAGTAAGTATGAA	260
FASTKD2_32877	chr2	207639251	GGATCCTGAATCCCTAAACATGAAAAAC	TTTTGTTTAACCTTATAAATGAGTAAGGAACACT	254
FASTKD2_32878	chr2	207651648	TTGGCCTTCTGTATATGTTGGGAAA	GTGCAGAATTGGTCACAATTGGT	262
FASTKD2_32879	chr2	207652741	CAAAGAGAGAGTCCTTGTGATAAGAAAGAG	CAGCTGTGGGAGTGACAAGG	262
FASTKD2_32879	chr2	207652949	TGTCTAAAACTTGATGATACTGTCTATCTGAG	CACTAAACTGCTGCCACAAATACC	272
FASTKD2_32880	chr2	207653720	GTCACTTGGAGGAATGTTTGAAAAATTAATATCA	CTGCAGGCTCCATACAAACATCA	250
FASTKD2_32881	chr2	207655444	GTGGAGAGCTCAACTTGGAAATCT	GGCAGCTGTTAGAATGTACATCAGTA	274
FASTKD2_32882	chr2	207656463	AAACCCTAGCATGTAGTCTTATTATGCC	ACAGGAAGAGCTTCTACTGAATAGATTTTAGT	260
FASTKD2_32882	chr2	207656664	ACAAACTAGAGATGGAAGATGCAGTC	GGCAGTAACAACATTTCTTCCACTC	264
MECP2_199627.1	chrX	153296262	CCTCCTCTGGGCATCTTCTC	CGGGAAAGGACTGAAGACCTG	270
MECP2_199627.1	chrX	153296145	CCTCGGTGTTTGTACTTTTCTGC	CACTCAGAGTCCCCAAAGGC	248
MECP2_199627.1	chrX	153295967	tCAGTTAATCGGGAAGCTTTGTCA	CAAGGAGCCAGCTAAGACTCAG	274
MECP2_199627.2	chrX	153296485	CTGCTCTCCTTGCTTTTCCG	CCGACCCTCAGGCCATTC	274
MECP2_199627.2	chrX	153296639	TCCTGCACAGATCGGATAGAAGA	TGCAGGTGAAAAGGGTCCTG	274
MECP2_199627.3	chrX	153296835	AGGCATCTTGACAAGGAGCTTC	ACTTCGAAAAGGTAGGCGACAC	254
MECP2_199627.3	chrX	153297011	CCCAGTTACCGTGAAGTCAAAATCATTA	AGGCAGTGTGACTCTCGTTC	236
MECP2_199628	chrX	153297686	AGATAAAGACTTGAGGTGTGGAGAGG	AAAGGAAATCTGGCCGCTCT	274
MECP2_199628	chrX	153297873	GTTGCTCTTACTTACTTGATCAAATACACATC	CATCAGCCCACCACTCTGC	250
MECP2_199628	chrX	153298041	TTCTGATGTCTCTGCTTTGCCT	TTCTGCAGACTGGCATGTTCT	226
MECP2_199629	chrX	153357796	CAGATGGCCAAACCAGGACATA	GTCGTGCAGCTCAATGGG	226
TREX1_38973.1	chr3	48508102	ACTAAGGAAACCACCTCACCCT	CAGTGGCCTCCATGTCGAA	274
TREX1_38973.1	chr3	48508299	CCCATGCAGACCCTCATCTTT	TGCTCAGACCTGTGATCTCG	238
TREX1_38973.2	chr3	48508668	CACACAATGGTGACCGCTAC	GGTCTCCACTGACAGATGCTG	268
TREX1_38973.3	chr3	48509038	AGGAACACTAGTCCCAGCCT	TTGACCACTCAGTGCTATGGG	234
TREX1_38974.1	chr3	48508454	CAAGCTCTCCCTGTGTGTGG	CATAGCCAGCTCTGCTTGGA	226
TREX1_38974.2	chr3	48508857	CACGGCTGAGGGTGATGT	GGAGGAAGATCCTTGGTACCC	240
MTM1_199143	chrX	149761209	AGTAGTACCGTTTGCTCTCAGTTG	ATTCATAATTCAATAGGCCAGCCCAA	274
MTM1_199144	chrX	149765094	AAAACATATTTCTAGTGGCTTGTATTCCTAGTT	AGAGTAAGCGGGACTGAAGC	246
MTM1_199145	chrX	149767199	AATTAGTGCCATTTGTTGTGTATCTTGG	ATCTTGCAAAGTAGAAGAGAAACAATTTAGC	246
MTM1_199146	chrX	149783205	CAAGGTAAAATCACTCTGAAAGCATATGG	TACTATCATTCAACACTAACGTGCCTT	274
MTM1_199147	chrX	149787673	CTCCCTTAATTGAATGGAAGATTTCTTGC	AAGAAAGAGGATCCCAGTTTGCAG	272
MTM1_199148	chrX	149807533	TTGGTGTGGGTTGTAATTTCATGGT	CATACTGTCATAATGCATGTTTCAGGTTC	274
MTM1_199149	chrX	149809922	CCAAGGCCAAATCCAGAGATGA	CTACCATTCTTATGGACTAAAAGGTGCT	272
MTM1_199150	chrX	149814358	GAGATTTGCTTTCTTGATAGCTTAAACTTTCTG	GTAAGCTAAGTGTCCAGCACATCA	272
MTM1_199151	chrX	149818352	GAAAACTCAACTGATTGTTTGTATTTCATGTTG	AATATACTTGCCTTGATATGTTCTAACCAATGA	238
MTM1_199151	chrX	149818552	TGTAGAAGAATCTCATTGGTTGTCCAG	GCAAACTCTAAATATATTCTGGAGTGATGATGT	272
MTM1_199152	chrX	149826352	aGAAAAGAAAACAAATGCAGCGTCT	CGTCACTGCAATGCACAAGC	268
MTM1_199152	chrX	149826529	TTCAAGTAGCAGACAAAGTTTCTTCAGG	AACTAGTTTTAAAATCCTGAATGGTAGTGATCT	250
MTM1_199153	chrX	149828378	TTCAGCGAATAGGTCATGGTGATAAAA	AGGAATAAAAAGGTGAACGCTCATGTa	274
MTM1_199153	chrX	149828170	TTTCCATTATTTTGAAACCTTACATTGCCT	TGGAGAAAAATAGGAGAACGGTCAG	240
MTM1_199154	chrX	149828992	AATGTGGCAGCATTTGTTTACTTCTAC	CATGGTAGACTACATACATTTTGGCAAG	274
MTM1_199155	chrX	149832110	TGTGTGTTTTTACTTAGGCTCTCCAC	AGGCAAGCAGTTGACATTGC	274
MTM1_199156	chrX	149840096	CATGACGTGCGTGGCATAAAG	TGAAAGTCAGCTATCGCCTTTATTTCG	272
TRAPPC9_89818	chr8	140743381	CAGCAAAGATGCTACAGGAGGAA	CATCCGGTTCCACGAGGAC	260
TRAPPC9_89818	chr8	140743541	GAAGTAGGCGGGCTCAGG	CCTATGTCCAGGCAGATTCCC	272
TRAPPC9_89819	chr8	140744452	CGAGGTAGAAGGTGCTGGAG	CCCGACAGTCTCGTGTCC	244
TRAPPC9_89819	chr8	140744252	CTCACTGTCCAGGACTGAGAGA	GCACGACACCGTCTCCTT	260
TRAPPC9_89820	chr8	140898282	AAGACCTTGCTCGTGCATTTG	TCCCATCTGAGGGTCTCTGTC	254
TRAPPC9_89821	chr8	140922566	TCACGGGTCTTTCTTAGAGGTTG	TGCCCTACTGATGAATTCTCTGC	274
TRAPPC9_89822	chr8	140999083	GATTATCTCCACACCCTCCCAAG	AGGGAAAGTCATTCCTCTTTGGC	254
TRAPPC9_89823	chr8	141034214	GGATTCTGAACGTAGTGCTGTTGA	CCTGGTGGATCAAACTAGAGAGTTACTA	274
TRAPPC9_89824	chr8	141231712	TGAAAAGGACTCAGAGCTGTGC	CCCAAAACCAAGCTGACGTG	262
TRAPPC9_89825	chr8	141263061	GGGTTGCTACACAGTATCTAGGAC	AGTCCCATACTGCCTCAGTTACA	268
TRAPPC9_89826	chr8	141285944	AGTAAACAATACAAACATTCCCAGGGT	CCTTGGCTTCTTCCTTCTTTCTTCT	262
TRAPPC9_89827	chr8	141294153	ACCAAAAATGATGCCTCAGAGC	GTGAGACCCAAAGCCTTGC	238
TRAPPC9_89828	chr8	141297876	GATCGGCTCTGGACCTCATG	TCATTTGGAACTGAGCACACACA	274
TRAPPC9_89829	chr8	141301237	ATGTGTGCCTCAGACATTAAGTAAAACC	TGCCAGAGGAATAATTGGAAACCAT	258
TRAPPC9_89830	chr8	141310750	ATCTAGAAAAGCCATTGGAAATCAGGT	TTTATCCTGAAACCACGCTAACCA	272
TRAPPC9_89831	chr8	141321519	TCACAATCAGACTAGAGGACGGT	CAAGTAAAATGAAAGCCAGCCACTTT	268
TRAPPC9_89832	chr8	141370330	CAGCATCTAAAGTGCTCTCATTCACA	AGATTAACCGTATTTCCTGTACCCTCT	274
TRAPPC9_89833	chr8	141381114	AGGCAAAGCACCAGTACTTTTTC	GCCTGCTACAAACTCCTCCTG	260
TRAPPC9_89833	chr8	141381284	CCAGCGACAGACTGTAGCC	TTCAAAAGCTTTTTACTTTCTCTCTGTGC	230
TRAPPC9_89834	chr8	141407876	AGCAAAACGAAATAAGCTGAATTCATAGTG	AGAATGTGACAGAAACATCTGAACTCTTT	274
TRAPPC9_89835	chr8	141415735	TAGTACTATGCATTAGAGAGCAAGACATGA	CTGAGATCGGACGTGCTAAGAAC	226
TRAPPC9_89835	chr8	141415919	TCGCCTCTTTATACTTGTCAATTATGTCTTC	AGGAAGCATATAAGCTGTGAAGACTAAAC	256
TRAPPC9_89836	chr8	141436844	TAACCATTCATTCACATCACCATGAAAC	AGAATTGCTTTTCTGATCAGATACAAGTCA	238
TRAPPC9_89837	chr8	141445388	GAGTCTGCTTTATTTAAAGACTGCAAGTG	CACTGACTTGACTAATGATGCTGGt	262
TRAPPC9_89838	chr8	141449329	cccagccTCTCATTTTAATTAACAGTTG	GCTTTCTGGGTGGGAGTTGTAT	270
TRAPPC9_89839.1	chr8	141461157	ATCTTATCCCCAGACTTGTCTGTG	TTCCACGTGCAGAAGGAGATC	230
TRAPPC9_89839.1	chr8	141460986	TTAGCAGCACTCAAACAGATTCTGA	TCATCGTGCTGGAGTCCAAG	272
TRAPPC9_89839.2	chr8	141461376	AAAGAGCCGGGAGTCATACAG	CGTCTCCGAGGAGAACTTCTTC	274
TRAPPC9_89839.2	chr8	141461560	CTGATCTGACTCACAGAGCAAATCC	GCCTCTGGGTAGTGAAGGTC	242
TRAPPC9_89841	chr8	141468559	ACAGAGACTAGGAGGAAAGCTTCT	CTGCGATCCTGGAGGCG	274
TRAPPC9_89841	chr8	141468684	CCTGTGACCCTCACGGTAC	ACCTTTTATGTGGATGGATTGTTGGG	236
COL6A1_187903	chr21	47401876	TTGCCCTCCGCTCTCAC	GTCTGGAGCCTGCACCC	240
COL6A1_187904	chr21	47402656	ACGTCCTGCTGCCTTTTCC	TGTCCCTCAGGTTGTCGATG	274
COL6A1_187904	chr21	47402859	CCTCGTGGACAAAGTCAAGTCC	GGCTCAGACCAGCTCACTC	258
COL6A1_187905	chr21	47404336	AGCCTGTCCATCTGGGTGA	CTTGATAGCGCAGTCGGTGTA	268
COL6A1_187905	chr21	47404520	GGACGCGGTCAAGTACTTTG	ctctTTCCTGCCCACAAAGTG	236
COL6A1_187906	chr21	47406494	CAGTTTAGAGAAATGAGACCCACAGG	GGTTCCTTGTAGCCCTCCAG	274
COL6A1_187906	chr21	47406892	GCTGGGACCGTCTTTTGGT	GTGAAGTTGCGCCGGTAC	244
COL6A1_187906	chr21	47406663	GGAGAATAAGTACCTGATTGTGGTGAC	AAAAGACGGTCCCAGCTGC	228
COL6A1_187907	chr21	47407117	GCGTCTGAGCATCATCGC	TGGACGTGTGCAGACTCAC	274
COL6A1_187909	chr21	47407559	GGTCGCATGTCACCCTGT	TCACCACTCACCTCAAAGCC	244
COL6A1_187910	chr21	47407644	ACAGTGCTGCTCCTTCGAAT	TCCTCATGGTGGACTTGGGT	256
COL6A1_187911	chr21	47409138	TTGATCCCTGAAGGCTGGATG	AGTGTGACTTTGGCACTCAGAA	270
COL6A1_187912	chr21	47409733	CCTCCTGTGTTCCAGGGAAG	TCGTCCAGGATGGCACATC	246
COL6A1_187912	chr21	47409537	GCTCCTTGGCCCAAATCCTAT	TGGTACCCAACAGGTCCGA	236
COL6A1_187916	chr21	47411035	CTCGTGTGGACCGTTTTGACT	ACATGCTCGGACCAGGAC	262
COL6A1_187916	chr21	47410878	GATTGGCCTCAGTTTACCCACT	TTGAATGCCCTGGAGAAAAGAGG	274
COL6A1_187918	chr21	47412037	CTGGGCTCAGACAGTGTTGG	AATGGTCGCTCCATCTCCTTG	266
COL6A1_187919	chr21	47412420	GGCCTCAGCTTCTGATCCTC	GGTGAAGAAACCCATTTGTCTTGG	274
COL6A1_187920	chr21	47412212	CCACACATGCCAGGTATGGG	CACTGCATTTGGTCTCAGGGA	228
COL6A1_187921	chr21	47412797	GGAGTCAGTCCAGGCCAG	ATGATGTGTCCTGTGGCTCTG	248
COL6A1_187922	chr21	47414193	CAGTGACCACCTGGACAGC	AGCTGCTGGAGCACTTCTAC	234
COL6A1_187923	chr21	47417490	CCCTGATGCCTCTTGGTCTG	ACCCAGGGCCATAGAGTCC	274
COL6A1_187924	chr21	47417746	ACTCTATGGCCCTGGGTGT	CAGGCAGCTCCACAGTGC	272
COL6A1_187925	chr21	47418141	CGGCTTCTGGGCTGACG	AAGAGTGCCCAGTCCACTAAAG	244
COL6A1_187926	chr21	47418445	GAATTCCATGGCCGGGATTCT	GTGTACCCCGTGTGTTTGC	262
COL6A1_187927	chr21	47418986	TCCACTTCCTAAAAACAAAATAAAACCCTTG	CCGTCCACAGAGCATCCAG	254
COL6A1_187928	chr21	47419238	GTGCACGGTCTGTTGACAC	TGACGTGCTCCCCAAAATTCC	230
COL6A1_187929	chr21	47419781	TCACCCTCAGAGCTCCTCTAC	TCCTCACACATCCCCCTATGAT	270
COL6A1_187930	chr21	47420350	CAAAGAACCTCCTGCCCAAAC	CCAACAGTGGAGACACCCTTC	256
COL6A1_187931	chr21	47420871	GCCCTGACTGGTCTAACTGAC	TCCTGGTTATTTCAGTTATGGGTGAAAG	266
COL6A1_187932	chr21	47421406	ACAGCTCAGAGAGCATTGGC	CTTGTCATGAGTAGGGAAGTCACAG	226
COL6A1_187932	chr21	47421256	GACCCCAACGTGTCAGGT	CGGTCGATGACCTTGACGA	226
COL6A1_187933	chr21	47422285	GACCCCTGATCCCAGGTG	GCTGCAGAGCACGTTGAG	248
COL6A1_187934	chr21	47422060	AGTCACCCTTGGGAAGCTTATG	GAGCCCACCTGGGATCAG	274
COL6A1_187934	chr21	47422454	GCGCTCAGACACTCAGAGG	GGATGAAGTCAAACACGTCTTTGATG	226
COL6A1_187935	chr21	47422613	GCCTTGTCCCCAGAAAGACG	CATGCGCACCTATGCAGATC	258
COL6A1_187935	chr21	47422818	TGGAGGATGCCTTCCTGAAGA	GTAACAGTGAGCTGGGAGGAG	260
COL6A1_187936	chr21	47423163	AGGTCCTGTGACATCTCCTTG	GTGAGCCATGCACCTACTCTC	226
COL6A1_187936	chr21	47423366	CTGGCGGTCACGAGAGTAG	GCTTGGTGGTGTCAAAGTTGTG	236
COL6A1_187937.1	chr21	47423581	CATCACCATCCTGCTGGACG	GGGCATCGTTGACGTCG	272
COL6A1_187937.2	chr21	47423804	CGTCGATGCCATGGACTTTATCA	GTACTCGGCCGTCTTGCC	274
COL6A1_187937.2	chr21	47423978	TGAATGAGCCCCACATCCG	TCGCATCACATTTTACTCTGTTTAGTGA	234
LRPPRC_23423	chr2	44115832	GGTCAATAAGACTTTGAACATGCATCAC	TTTTAAGTTATGTACCATCACCTCTTGCT	266
LRPPRC_23424	chr2	44117098	GTTCAATGAAAGGGACAGGCTCT	CCGTGGGATAAAGGGATCCAG	242
LRPPRC_23424	chr2	44116912	TGTATTTTAAACTGTGGCCCCAGA	CTAAAGCGTTACGCATCTTTGCT	272
LRPPRC_23425	chr2	44121793	ATTTAGGATTACTGCCTTTGAGCTGAA	GTTCTAATTCACTGTTAATTTGCGGTTTTCATA	274
LRPPRC_23426	chr2	44123939	CAATACTTCTGAGCAAGGCACGTA	GGCCTTCCTATTGGTAATAATACACTACTG	258
LRPPRC_23427	chr2	44126640	GTGACAGGTTTATAAATTGCAAACTGATTGG	CGGCTTGGCATACTTATTCAGAAAAG	248
LRPPRC_23427	chr2	44126461	TGAATGTAAACAAGCTAGCTGCACA	CTGTCATTTTTCCAGTAAGCATCATGG	262
LRPPRC_23428	chr2	44126806	CTCTTTTCAACTGCTGGTTCCAAC	AGCATGAGTGGATATAAAAGTAAGTTCTTAGAC	236
LRPPRC_23429	chr2	44128672	ACCAATGAAGGAAAAGAAGGCTTG	AAGAAAAGCCATCTCCTGCTCTT	272
LRPPRC_23430	chr2	44132978	ACTCCTTTATCCAAGTATTCGAAGGG	TTTTTATAATTTCACCTTGGTGCTCAACC	264
LRPPRC_23431	chr2	44139657	ATTTTTATGGGTAGCTGAGGCCAAT	TTCCTGAATGCAAAAGAGCAAAACAT	240
LRPPRC_23431	chr2	44139813	TCAGTAATTTAATGAGATTGCTGTAGGTTTCA	GTGTCTCTCTATAGAGTGGTAACAGTGG	228
LRPPRC_23432	chr2	44145243	gCCCCAAAATGTTTTCGTTAAAGTATGG	TTGTGGTATGAAGATGAAAAACATTCCCT	274
LRPPRC_23433	chr2	44145633	AACGGAACTTCCTGGTTACCC	CCCTAAAGGCAGCATTTGGAATAATG	252
LRPPRC_23433	chr2	44145442	CAGGTTCTGTGGTTGAGGCT	TCCTCGTGAAAAGACATTAAGATTATTAGCA	262
LRPPRC_23434	chr2	44152355	CCTCAAAACCAAATACTCCTTTCCTG	AGCTAATTTGAAAGATTATTCCACTGCTATTTG	262
LRPPRC_23435	chr2	44153171	ACAATGCCCTGTCTCTCGAAG	TTGGCAGCAAATTCATAAGAAAAGAAACT	274
LRPPRC_23436	chr2	44161593	AAGGCAAAGAAGAGATCATAGAGCATC	TCACTAGTTCTCTTTGTAGCTACTCTGT	250
LRPPRC_23436	chr2	44161410	ACAATAAAGAAGCTGGCCGAGAT	ATGGACTTTGTGAGCCAAGAACA	268
LRPPRC_23437	chr2	44162050	AACAATACACTAAGATTAAATCAGCAAGAAGGG	AGTATTACTAAGAGACTAAGCTGAATTCGATTT	262
LRPPRC_23438	chr2	44171198	AGAACATCCTTCTCTTTCATCTCCTTC	AGGGAAATGATAAAACCATGCTATTGTG	236
LRPPRC_23438	chr2	44170857	AGCACCAGGGACTATTCCATTG	GTTAGCAGAACCATCCACCAACATA	272
LRPPRC_23438	chr2	44171029	TCAATTAACTTACTTTTCCAAGTGTACAGTGA	GGTCTTTTGTGTTACTTCATTGTAGATGC	246
LRPPRC_23439	chr2	44172600	AGTGTTCAAGCACTTTGCAGGA	AAATGGATGTTGCTGTTCTTTTAGCAG	264
LRPPRC_23440	chr2	44173434	CTATCAAGGTCTGTAGAGCAGAATAAATGTT	AACTCTGAACAGTAAAGCTAAAAATGTGAC	274
LRPPRC_23441	chr2	44174421	CAGATTATCGTAAACAAACTACAGCAACC	TCAACCTATAAGAGATGTCCTAAAGCAAC	262
LRPPRC_23441	chr2	44174578	taaaaCAAATGTTACCTCTTCTGAACAAAGC	AGGTAGAAAGGAAAGTCAGTTTAAAGGG	226
LRPPRC_23442	chr2	44174978	aatcactgGTTTTATAAGTACACAATCCAGAA	TATGAGGTGAGACTTACAAATTTGCTTTTG	226
LRPPRC_23443	chr2	44175424	TATGTAAGTTAAGCATTTTATCCAGTTGATTGC	TGACATGCAAGAGTTGGAGACTTAAAT	238
LRPPRC_23444	chr2	44175690	GTCTGGTTGTACTTAAAAGCAGCAATTT	AATCTTGATAACATGACAGTCTCGGTAATTT	260
LRPPRC_23445	chr2	44176771	CCTCCCAACCCTGTCTTTAGAAAAA	CAGATAACAGAATTGTTGTACAAGGATGGA	272
LRPPRC_23445	chr2	44176995	CTCGAGGCTCCTGGCAAT	TGCAGTTTTCCTTCAACATGGATTTG	272
LRPPRC_23446	chr2	44177846	TACATAACCTATGGTATTGGCTTGTAACG	CCTGAAAATTCATCCTGATACAGCAAAC	232
LRPPRC_23447	chr2	44184618	AAGCAAAGGTTATTTCAGGTAAACTGAATG	TACAGGGTTTTTAAATTTGTTTGGTCTGAG	262
LRPPRC_23448	chr2	44187830	ACCCTGCATGCCCTCAATAG	TTCAAATAATCAGGAAAACAGGATCTTTGG	250
LRPPRC_23449	chr2	44190891	TGTGTCAACACTAAACATTAAGGAGGAAA	AATTGAACTGAACTTACCGATCTTTTCTTACT	270
LRPPRC_23450	chr2	44201051	GCCAAATCTGAAAGAGATATCATAAAAGATCAC	CCAATCCAGCTAATGTGGTGACT	228
LRPPRC_23450	chr2	44200891	TTCCAAAGAATCCAATTAGATGTGCGT	AGTTAAAGCCAAGTAAGGAAGTTTTGC	258
LRPPRC_23452	chr2	44201468	AAGTGGACAGAATACCGTATTCATAGTCA	CATTGGTTGCAGTGTAAAAATATTGTTCAGT	226
LRPPRC_23452	chr2	44201314	ACCCCACCGTTTGACCTG	CCAAGTGTCTTTGGCAGTTTCTTTT	260
LRPPRC_23453	chr2	44201982	AAAATTTCTGAGACATACTGAGGATACCC	GTAAACCTTTAGGTGGTATTTTTCCCTAGTT	226
LRPPRC_23453	chr2	44201828	ACTCATGTTTTTGGGCTTATTTAACTGAC	GGACCGTGATTTACTGCAAATTATTTTTAGC	256
LRPPRC_23454	chr2	44202271	ACCAGCACCGAGATACTAAACTATAATAATTC	TCCAGACACATACCTCGCATTATTG	232
LRPPRC_23454	chr2	44202447	ATGGTCAATGTCGCCCTTCTC	CTGACATCATAATTCCAAATGGTACTTAGCA	240
LRPPRC_23455	chr2	44203415	AAAAGGAGTAAAATGACCACTTTAGCATCT	AGGCCTAATTCTGTACATGTTGTAAAGAG	238
LRPPRC_23456	chr2	44204315	CAAATTTGTTCGCTTAAACATGTTCATACAG	TGATTTCCTGGCAAAAATGGAGGA	246
LRPPRC_23457	chr2	44204501	CACAATAGCAACTACTTACTCGATTTGGT	GATGGGTGAAATGCTAAAGTGATAGTTTTAC	258
LRPPRC_23458	chr2	44207172	AACAATCATACCTAATTTCTGAAGTGTGTCC	AGTTTGAGCCAGAAGATTTTTGAATGC	246
LRPPRC_23458	chr2	44206996	CCCTAGATGTCACTATACCTCACCAA	CTAAAGCTTGAAGAGAGAACAGAATTTGC	226
LRPPRC_23459	chr2	44209543	accagccAAAAGTCAACTTTATGAAC	CCCAGCCAGGCTGTATGC	228
LRPPRC_23459	chr2	44209690	GAAGAAAAAGTGGACTCCTCTTGAATATCTT	TTCTTTCCCATTAGTTCATACCTCTATTTTTGG	228
LRPPRC_23460	chr2	44223134	CAGCTTGCCTGGAGAAAGGG	CTGCGGTCACATGCTCCT	248
SCN1A_29966.1	chr2	166847795	ACCTCCTGTCAAGGTCATCTCC	GTGACAAAGCCAATTGTGGAAAAAC	274
SCN1A_29966.1	chr2	166848185	AGGAAGCTTGTTTTACAGTTCGCT	TGACCGGATCCACTGTCTTGATA	242
SCN1A_29966.1	chr2	166848003	ttatttCCCTTTGGCTTTTTCATCTTTGC	TGTCATTATTCAGCGTGCTTACAGA	274
SCN1A_29966.2	chr2	166848572	AGTTGCATCGGGATCAAACTTCT	GCACCCATTCTCAACAGTAAGC	270
SCN1A_29966.2	chr2	166848387	CTCTCTCCTAGAACCCGCTTTG	CTACTGAAGAAAGTGCAGAGCCT	262
SCN1A_29966.3	chr2	166848940	CTCTTAACATAGGCAAAGTTGGACATC	TCTTCACTGGTTGGTATTCTCATTGTTT	274
SCN1A_29966.3	chr2	166848734	GCTTCCAGGGTTAACTTTATTAGGGT	CTCCTACTCTTCCTAGTCATGTTCATCT	228
SCN1A_29967	chr2	166850787	atCTTGAATCTAATCTTGATTGTTTCAGCTTTC	CCAGAGTGAATATGTGACTACCATTTTGT	236
SCN1A_29967	chr2	166850944	CTCCAGTAAATAGCACAATGAACACCA	ACATGAGAAAACTCCTTTGTTGTTAAAAGC	226
SCN1A_29968	chr2	166852632	ACTTTTAGATGATGCTCTACAAGTGAAAGAAA	GACACAGTTTTAACCAGTTTGATTTTTCTTTTC	274
SCN1A_29969	chr2	166854724	TCATTTGGCAGAGAAAACACTCCA	ACCAGTGACATTTCCAGCACTAAA	274
SCN1A_29970	chr2	166856295	AAGATCTTTCTGATAAACATTGCTATGCTTG	ACTCCAAAGTAAAACATGCATGTCCT	258
SCN1A_29971	chr2	166859436	CAAACCAGAAGCACATTCATGATGG	TGCCTATAGTTGTTTTCCTAAGTGTATTGC	262
SCN1A_29971	chr2	166859241	GAGAGATACCCAAATCCTACATTATCAAAGTTT	GGTGGTTGTGAATGCCCTTTTAG	270
SCN1A_29971	chr2	166859039	TTTTCACCCATCTGGGCTCATAAA	AAAGAAATGAGACTGCTCGATGGAA	244
SCN1A_29972	chr2	166866382	CCTTTTGCATGCATAGATTTTCCTTTTTCTA	AGCAACTACACATTGAATGATGATTCTGT	274
SCN1A_29973	chr2	166868872	AGCCATATGCCACCCATTTTAGAA	GCCCTCCTATTCCAATGAAATGTCATA	228
SCN1A_29973	chr2	166868707	TGACACTCTCATTGCATATATGCGTTTA	GCTGACAAGGTTTTCACTTACATTTTCA	260
SCN1A_29974	chr2	166870442	GTTCTAAAAATTAGTGCTGTATCACCTTTTCTT	TGCTAAAGGATATTATGGAAGCAGAGAC	262
SCN1A_29975	chr2	166872280	GCTGACCAACAGCTAAACAAGC	CCTTTCTTGGCAGGCAACTTATTAC	254
SCN1A_29976.1	chr2	166893082	ATCTTTTGTTTCCTAATGAAGGACTGTTGA	GAATAAGTGATTGTAATCTGCTCTTCCCT	256
SCN1A_29976.1	chr2	166892726	atgtatTCATACCTTCCCACACCTATAGAA	AAGATGTAAATGGAACTACAAGTGGTATAGG	236
SCN1A_29976.1	chr2	166892897	GTATTTTTCAACACTGCTGCCAGTT	CACAAAGGAGTAGCTTATGTGAAAAGAAAAAT	228
SCN1A_29977	chr2	166894634	AATCAGGAAGGAGTGGAAGAAGTCA	ATCTTTCATTTTCCAGCTGCGAGT	256
SCN1A_29977	chr2	166894822	ATTAGCATATTTAACGTTGGCCAAGATTTT	TCACCATCAGAGAAAATGATCTACATGG	258
SCN1A_29977	chr2	166894445	tgctggtgTATTTCCAAAATGCATATC	AAGATCGCCAGTGATTGTCAACT	226
SCN1A_29978	chr2	166896143	TTTTTACCAATCGAAATGAACGGAGAAC	TTCTAAGAGCAAATCTTATGTCATGTATGTTATT	252
SCN1A_29979	chr2	166897874	AAGGATGGTTGAAAGACTGCTATACAC	TCTCCATATTGGTTAAAAGTGAAACATGTTG	262
SCN1A_29979	chr2	166898064	CAGGTCAACAAATGGGTCCATCA	TGTCTCTGTAACAAAAATGTGTTGATTACTG	256
SCN1A_29980	chr2	166898880	AGAAATAACAGCTCTTGAATTAGACTGTCTTT	AGAAGGTCAAGTTCTTTCCACGTT	238
SCN1A_29980	chr2	166899039	TTGCCTTTGGGAAGGATCTTCTAG	AATATCTGCCATCACCAATTGAATATGAAAG	226
SCN1A_29981	chr2	166900225	AATAAGTAAATGCATTCAGGTTTGTGCAG	TCCTACATCGCCTGTTGGAC	272
SCN1A_29981	chr2	166900613	GGCACAAACAAGGAATCTCTACG	TCCTTCTACATAATCTTGCAAAATGAAATCAC	256
SCN1A_29981	chr2	166900424	TCAGTAGCTGGCTTATCTATTATCACCT	GATGAGCACAGCACCTTTGAG	260
SCN1A_29984	chr2	166901651	AAGGGATGGGTTTAAATATAACACAACAGT	GGAAGAGAAAGATGAGGATGAATTCCAA	262
SCN1A_29984	chr2	166901846	CTTTCCTCCTGATGCTGTCCTC	TCTTCAGGTGCTATGTTAAAATCATTTCTCT	260
SCN1A_29985	chr2	166903400	ACCACCTGCTCTTAGGTACTCA	GGGCTCATTCTACCTAATAAATTTGATCCT	242
SCN1A_29985	chr2	166903588	TCTGTTCCTCGTAGGCCATG	TACAGGGTGCTATGACCAACATAATTAC	248
SCN1A_29986	chr2	166904311	TACTTAAATGGAGAGTGTGGCTCTTTAG	GTATCAGAGTAAAAAGGCAGCAGAAC	236
SCN1A_29987	chr2	166905521	GTTGGCTGTTATCTTCAGTTTCTATAAAAAGAG	ACTTAAAAGTAGAACCTGACCTTCCTG	252
SCN1A_29988	chr2	166908352	gtaaaatgggatatccagcccctc	GCAACCTGAGGAATAAATGTATACAATGG	250
SCN1A_29988	chr2	166908511	TTCTATACTATGTTCCTCCAAGGAAGCA	TTCACACGTGTTAAGTCTTCATAGTAATAGAC	230
SCN1A_29989	chr2	166909508	TTTCTGTAAAACTGAATGTCAAGCAGAGA	ATTAGAGTAAAGGATAGGCTCTTTGTACCT	258
SCN1A_29990	chr2	166911327	AAAGCATAAGCACTGATGGAAAACC	CACTGATGGAGTGATAAGAAATTGGTATG	274
SCN1A_29991	chr2	166913062	GACTACATTAAGACACAGTTTCAAAATCCC	TTGGGCTTTTCAATGTTAGCTTTTTGTAA	240
SCN1A_29992	chr2	166915335	AGTTAAAATGTACAGGGCAGAGGTG	ATCCAGTGACAGTTTGTTTTCATGG	234
SCN1A_29992	chr2	166915163	TGAGGCTAATATGACAAAGATGCAAAATG	TTTTATAGTATTGAATAAAGGGAAGGCCATCTT	260
SCN1A_29993	chr2	166930050	ACAACAGTCCAAGGAATGCAGT	GAGAATCTCTTGCGGCTATTGAAAGA	272
SCN1A_29993	chr2	166930243	TGGTTTGGGATTCTTTGCCTTTTC	ATCCTCTAGCTCATGTTTCATGACAAG	256
CA8_86887	chr8	61121509	TTTCCTTACTTAATCTGGACATACCCTCA	AACTCCAATCTTGTTAATGTCCGATAATTGA	256
CA8_86888	chr8	61135365	TCCTTTCTCAGAAACAATGTTTAACTCAGA	AATTGTTGTTGGAGTCATCAGGATTGTTA	252
CA8_86889	chr8	61137265	AAACAATGTGACTATAGCCACAGTTAAAATTC	GGAAGGAGATACCCACAAGTCTG	252
CA8_86890	chr8	61139521	cttttctgagatctgtgagtccttctaac	AGTTAAAGCTAAACACTGAAAAATGTTGTGG	228
CA8_86891	chr8	61144950	TATCAGGTGTTCTCTCTATGTGTGTAATTTC	ACATTAAATGATGTGGTCTGTCTGTTG	262
CA8_86892	chr8	61178686	AAGATGATTTGTTATTCTTACCTCCATGGG	CCCATGAGAGCATTTTGGTGGA	246
CA8_86892	chr8	61178504	AGATTGCCTTTCTGGCCATGT	TGGTTCTGAGCACACGGTTAAT	274
CA8_86893	chr8	61192428	ACAGTTCAATAACTCTACGCTGACTTC	TTTCATTTTGTTCTTAGGTGTTGAGTGG	274
CA8_86893	chr8	61192616	CTGGTATTCCCCATTAGCATCAGG	CCGGGATTTTGTGTATGGTATTTGATAATAAC	256
CA8_86894	chr8	61193790	CTCGGCGAGACACTGACG	CTCACACTCCCCCACGC	260
PRPS1_197325	chrX	106872030	ATTGAGTCTGTGGCCGACTTC	CGACCCCATCCCTCCTATACT	274
PRPS1_197326	chrX	106882865	GCCGGGTTACTGCAGTCA	AGACTACAAATGTGTTGCTTTATACAAACC	246
PRPS1_197326	chrX	106882690	gctgacAGTACAGTGGTTTAAAATCTATTTC	TCTGCTCCTACCTTATCTTTCTTATCCTG	250
PRPS1_197327	chrX	106884289	ATTGGCTTTTTGGTTTTTCTTTTCTTTCC	AATTTTTGGCTTCTCTGCAGTCTTC	226
PRPS1_197328	chrX	106885762	GCAAGTTACTACTTTGTGTTTGCCAT	CACTTTGTGACACAACCATCTGAAAG	274
PRPS1_197329	chrX	106888600	TTCTTTTGTCTTAGAAGCCACACATACA	TGCTAGCTTTTTCCTTCTAACTACCAG	272
PRPS1_197331	chrX	106891017	TCCCTGACTAAAATTCTGCAATGACA	CACCTCCTAAACACTTAGAAAAGTCTTGT	274
PRPS1_197332	chrX	106893331	CTGGCTGCTCATCAGTGTCT	CCGGGTCTTCTGCTGAATTTG	266
SNAP29_188726	chr22	21213594	CTCCTCCTTCTGTTTCCCAGAC	AACCTTCTCGGACTCGTACATGA	260
SNAP29_188726	chr22	21213728	TACTTGCGGCAGGAGGTC	GCAAGAATCTATGCTAGGCAACTTG	226
SNAP29_188727	chr22	21224833	AAAGCTATAATGCCACTGCCTCTC	CTGCTCCTTTATACCCAGATGGTAGA	270
SNAP29_188728	chr22	21235465	CAGAGGAGGCATTTGATTTTTAGCAC	CGCCAAACCTAGAGGTCTCC	262
SNAP29_188729	chr22	21237930	ATGAAATTGTTTTGGGTGTGTGAAGC	CTGAAGCTGGAGGATGCTCAT	274
SNAP29_188730	chr22	21242267	ACAGAAATTGAGGAGCAAGATGACAT	GGGACAAACACTTCCTTATAACAGCA	274
SNAP29_188730	chr22	21242057	CAATTAAGTCAAGACTCATCTCTGCAGT	CATCTAACTTGTCCACTTTGGTTGTC	266
TPM2_92331	chr9	35682228	CCAAAGAAAGGATTAAAGGGCCTTG	ACTCCATGTCTATATGTCACCTTCCC	272
TPM2_92332	chr9	35683386	GAGGTGATGTCATTGAGTGCGT	GGAGTTCCTGACAGCTGTCC	244
TPM2_92332	chr9	35683196	GGTAAAGGATGAAGCCAGTGC	AGATGAAGTACAAGGCCATTAGCG	246
TPM2_92333	chr9	35684424	TGGGATGAGAAGGTACAGGACA	ACCCTAATCCTTGCCAGAGAC	274
TPM2_92334	chr9	35684633	CCATCCCAACCCTCAAGTGT	GGGTGTTCAACGGAGGCA	260
TPM2_92334	chr9	35684844	CTCCATTGTACCCCGTAGGC	CACTGTCTGGCTTCGCTGT	262
TPM2_92336	chr9	35685259	GAAGGTGAGCTGAGAGAAGGC	GAGGTGGCCGAGAGGTAAAG	274
TPM2_92337	chr9	35685449	GCCAATGGGCTCACTTGTC	CAAGCACATCGCTGAGGATTC	242
TPM2_92338	chr9	35685636	GCAAGGCTGTCACCTCTTCATA	TGAGAGCGAGAGGTGGTCA	238
TPM2_92338	chr9	35685806	TTCTCCCTCCCGGACCAT	TCCTTATCCAAGGCTAACAAGGC	226
TPM2_92340	chr9	35689332	TTCCCAGAGCCCTAACTCCT	TTAGTAGCGCCCCTACACACA	258
TPM2_92341	chr9	35689787	CCTGAGGGTACTGCGAAGG	CGCCATCAAGAAGAAGATGCAG	252
TPM2_92341	chr9	35690004	TCGATGGCGTTCTCCTTGTC	TTCTGCCCCTACAAGGTTTGG	270
FOXP2_81055	chr7	114066750	AGTGTGAAGGTGTAACGTGTGTTAA	CAAGCTTATTTGTTTTAAGGAAGCACTGA	272
FOXP2_81056	chr7	114174818	ATATGGGAGTTCTTGTACATTGAAGCC	TACAAGTGGGTCTGCACATCTG	274
FOXP2_81057	chr7	114210965	TGGAATATTCTTCCCTATTTTGACCTACCA	CATGGCCTTGTGCCTAGTAGC	262
FOXP2_81058	chr7	114268750	TGGTTATGACCACGAATTTTCTTTCTCT	CCTTCTAAGTCATGCTAGAACACCAAA	228
FOXP2_81059	chr7	114269879	TGGAAAATTTCAGAGCTGCCTTG	GATGTAACTGCTCTTGCTGTTTCTTG	240
FOXP2_81059	chr7	114269700	TTTCCAATAAGAATTGAGCAACCTGATTTTATG	CATTGGATTCAAAGAGACAGCTCTACA	252
FOXP2_81060	chr7	114270090	AAGTCAAAATGGTTTATTCAGCAACAACT	GCCCCTTCTTAACTGCAAACTG	274
FOXP2_81062	chr7	114271775	TTGTACAGACCATGTTCTCTGCTG	AGTACAAGATTTGAAATGAAGAGTGCACA	274
FOXP2_81063	chr7	114282544	CAAGACAAAAGCTTTGGTGCTGAT	AGTGAGGTCTAGCCCTCCATG	272
FOXP2_81063	chr7	114282731	GACTGGAGTTCACAGTATGGAAGAC	GTACAAATTGTTCTTTTTCATTGTCTCAATGG	256
FOXP2_81064	chr7	114284883	AGCAGCCTGCAACGATTATAGC	TTTACAATGTGCCTAAAATGCCCATATAATC	236
FOXP2_81065	chr7	114292410	CAGAAACATCTGACTTCAGTGTAGTGC	CAGGCTGAAAGACCCAGAATCT	274
FOXP2_81066	chr7	114294136	ATGTATCACTGCAATAAAATAGCTGTATCAGT	TCATCACACTCATTGTTTTCTAACTGTCA	256
FOXP2_81068	chr7	114298337	TTTTTCCTGCCCTTCTCTTGGG	CTCCCAAAGTAAAAGTGCTCTACTGA	274
FOXP2_81069	chr7	114299472	CATTTGCACTTCGCGTCAGAAA	CCTTCTACTTACCTGCCTTATGAGAGT	274
FOXP2_81069	chr7	114299671	TTTATAAAAATGCAGATGTCAGACCTCCA	AAATGTCCGTGTAAACCAGCTGTA	264
FOXP2_81070	chr7	114299859	GAGTCATCTGACAGGCAGTTAACA	CACTTGTCATTTTGAGAGAGGGAATTCA	252
FOXP2_81071	chr7	114302265	CAATAATGTAGTATGTTGGGCTGCCTTA	CTGGTGGATGCAGGATACAGG	244
FOXP2_81072	chr7	114303589	TTTTGTGGCCTTATATACATCCAGTATGG	AAGCCCTAAACATTCAAATACAACAAAACT	250
FOXP2_81073	chr7	114304680	CACATTGACAGCAATGGAAACAGTAG	TGCTGGAACAATAATGATATGGCATTTG	270
FOXP2_81073	chr7	114304476	CCTTATTGGAACCCATTAAAAGAAGATACATG	CTTACATGTGCGGCTGAGGT	262
FOXP2_81074	chr7	114330021	AGTTGGCCAAACTCTGTTTGTTG	GTTGTGGAGTGGTTATGAAGGTCA	272
PTEN_103371	chr10	89624373	TCCAGAGCCATTTCCATCCTG	CCCAAACTACGGACATTTTCGC	262
PTEN_103372	chr10	89653851	CATTGACCACCTTTTATTACTCCAGCTA	AAATCAAAGCATTCTTACCTTACTACATCATCA	238
PTEN_103372	chr10	89654020	CTGCAGAAAGACTTGAAGGCGTATA	ACTGTATCCCCCTGAAGTCCAT	228
PTEN_103373	chr10	89685429	TTAGCTCATTTTTGTTAATGGTGGCTTTT	GGACTTCTTGACTTAATCGGTTTAGGAAT	240
PTEN_103374	chr10	89690917	cacagcataatatgtgtcacattataaagattcag	TATCTCACTCGATAATCTGGATGACTCATT	262
PTEN_103375	chr10	89693037	GACCAATGGCTAAGTGAAGATGACA	TTCCAATAAATTCTCAGATCCAGGAAGAG	226
PTEN_103375	chr10	89692895	TACCTGTTAAGTTTGTATGCAACATTTCTAAAG	ATATCATTACACCAGTTCGTCCCTTTC	254
PTEN_103376	chr10	89712024	AATGGCTACGACCCAGTTACC	TCCAATACATGGAAGGATGAGAATTTCAA	274
PTEN_103377	chr10	89717870	AGATATATTCCTCCAATTCAGGACCCA	AGCAAAACACCTGCAGATCTAATAGAAA	256
PTEN_103377	chr10	89717681	TGATTTGCTTGAGATCAAGATTGCAGATA	GAGGGAACTCAAAGTACATGAACTTGT	242
PTEN_103378	chr10	89720912	CCAGAGGAAACCTCAGAAAAAGTAGAAA	CTCCTAGAATTAAACACACATCACATACATACA	250
PTEN_103378	chr10	89720735	GTTGACTTTTTGCAAATGTTTAACATAGGTG	CTGCAAATGCTATCGATTTCTTGATCAC	230
PTEN_103379	chr10	89725068	ACCTAGCAAGAAAGAAAATGTTGAACATC	TCTGGATTTGACGGCTCCTCTA	248
PTEN_103379	chr10	89725242	TTAAATTTTCTTTCTCTAGGTGAAGCTGTACTT	CAAGTTTATTTTCATGGTGTTTTATCCCTCTT	250
DARS2_15419	chr1	173794536	ACTTTTAACTACCGGCAGCGT	CTCCGGCCGTAGATAACAGG	250
DARS2_15420	chr1	173796020	TTTTTAAAGAATTCAGTAGCTTTGTTGTCCG	ATCCTGCAGGAGTTGCAAAAC	226
DARS2_15421	chr1	173797581	TGCATGGATTTTTGTTTGCTTTTTATTTTGT	TCTAACTACTTAGCTTACCCCAGCAATA	236
DARS2_15422	chr1	173799929	CAGCCTTTATGGTAATTAAGCTGTGACTA	TGGTGCAAATGCATACAAGCAAA	274
DARS2_15423	chr1	173800732	TCTGAACACATCAGCCACATATGC	GTTCTTAATTTCAAAGGGCAGCTTCTT	274
DARS2_15423	chr1	173800897	TTGAAATCAAAGTTAAAACAGCTGAGCTT	CCAAGAAGTTGTAGAACTAAGAGAACACTT	236
DARS2_15424	chr1	173802541	AAAATCTGCACTGATGACAAACTTAGAAG	TGGAAACTACGCAAGTCTAAGTAGC	230
DARS2_15424	chr1	173802706	TTTCAATTTCTTTAGAAAACAGAGGCTCTTC	TTGACCTCATGCTAAGGAAAGGATAC	234
DARS2_15425	chr1	173803733	TAAAGGGAAGCCTCAGATTTGTTGT	AGGCAGTAAATAAAAGTGGACCAAGT	248
DARS2_15426	chr1	173806243	TCTGTCTTCTCTCTCTTTCTCTCTCTTT	AGAACAGAGAGGATTTTGTGTTTCCTT	226
DARS2_15427	chr1	173807455	AGCTTGCATTGCTTTAAACTTTTGGG	AAGTAAAGTATTAATACTGCACTGGTCTTGAAA	246
DARS2_15428	chr1	173808692	ATTGTGGCTAAATTAGTTTCCATATGGTACTT	GGGACAGAGTCCTAGAAAAGTGAAG	254
DARS2_15429	chr1	173810133	CAAGATCTATTCTCTTCTTTAAAATCTTGTTTGT	AAAGTTACTTCCAAAGCATACATTCTAGAGAAA	260
DARS2_15430	chr1	173814512	TTTGTCATTTGATCGCATAACCATGTTT	AAGAATGATCTGAAATAACAAGATGCTCAAAAC	258
DARS2_15431	chr1	173819704	AAATCTTACCTGTATTCCTTAACGCCAAT	GAGCAGCTCCATTTTATGAATTAACAGTC	268
DARS2_15431	chr1	173819506	gccaagccTACTTTATAAAATTCCCTTAGTA	GACTCCATTATGAAATTAGCAACTGGAGA	254
DARS2_15432	chr1	173822842	GGAGGAAAATCCCAGAGAGCTG	TGAAGACCCTGTAGATTTTTAAAGACAATGT	262
DARS2_15432	chr1	173822643	TCCTAGAGAATGGCCTGGCT	GGGAGCAGTAAATGGGTGGT	272
DARS2_15433	chr1	173823051	CCCCAGAAGAAATTGTGGAGTTTG	AAGCCCAGGATAGCAGATGATG	268
DARS2_15434	chr1	173825948	GCTGTTTTAAAACTCAACTTTGTTTCCC	TCCTTCCACCTCTACCAACACA	274
DARS2_15435	chr1	173826673	TCGCTGTGACAATCCAAGTAGC	TTGGAGATCCAGTGACAAGGC	274
DARS2_15435	chr1	173826849	TCTGTTATCTTTGTATTTTACTCACAGGGTTAG	AAAGCTCAACTTTCTGCATGGTATG	246
IGHMBP2_114065	chr11	68671657	AGCTGTGGAGAGCTTCGTG	AGACTGACAACTCGGGAGGT	246
IGHMBP2_114065	chr11	68671452	CCCGAAGGTCTCAGGATGC	CAGCAGGTCCAGTTGCTTG	270
IGHMBP2_114066	chr11	68673721	TGGGTGGGTGGAAGTAGAAACTA	TGCCAGTAAATTTCAATGTCTGTCTAGG	274
IGHMBP2_114067	chr11	68675805	AATGATATTGAAGCTTTCCCCAGTGT	GGATTTCCAGTCCCATCCACTTAC	272
IGHMBP2_114068	chr11	68676015	AAAACTTGCCAATGATGTCACTTACAG	GCTGGGCCAGAATGATACTTCTTTA	274
IGHMBP2_114068	chr11	68676187	TCTAATTTTAGTTTTCTCCCTTGGCAGAG	GGGAGACTTCTTCTAGTCATACTTTCTCA	242
IGHMBP2_114069	chr11	68679081	CACACACTCTCTGAGGAGGAAC	CTCTGACAGGGAAGTGGCATG	270
IGHMBP2_114070	chr11	68682542	CTGTGTAAGCAGCGGATTCTG	ATGCAGACAGATAAATTTGCTCCTTAAAAAG	226
IGHMBP2_114070	chr11	68682410	GCACGTGTGTACATGCCTTG	AAACCGCATCCAGGGAGTG	256
IGHMBP2_114071	chr11	68685353	GAACTGGACTGAATGATAGAAGCACTT	GATGGAGACGCCCCCTC	262
IGHMBP2_114072	chr11	68696758	ATACAAATTTATCCCACACAGTTGCAATG	GGATGCACTTTCTGGCCTTCA	262
IGHMBP2_114072	chr11	68696935	GTGGTCATTGACGAGTGTGC	GTAGGAGCTGTGCCGAGAAA	252
IGHMBP2_114073	chr11	68701129	CTCACAGCCCACTCTTCCG	CAATGAGCACATCAGGACATCAGA	242
IGHMBP2_114073	chr11	68700944	CTGTGGTTCACACCTGGACTC	GCCGAGCTACTCACCTCAG	262
IGHMBP2_114074	chr11	68701448	CTGATGTGCTCCCTCTCTGC	CTCCCGGAATTAGGCAATTAAAGTG	242
IGHMBP2_114075	chr11	68702040	ACAGATGATTAGCTCCCAGGAAG	GCTGCTCTGTAGAGGGACAAAA	274
IGHMBP2_114076	chr11	68702923	CATGGGTGGGTGAGGAAACC	CCCTCAATCAATAAATTCACTTCTGTGC	226
IGHMBP2_114077.1	chr11	68704100	CGGCCTTTGAGTATCTTGACGA	ATCTTGGCTCTCCACTCCCT	260
IGHMBP2_114077.1	chr11	68703897	GCCTGACTGTGTTTCTTAGTCTGAA	CCTGGGAGTTCTCATGGGAATAG	274
IGHMBP2_114077.2	chr11	68704628	AGACCAGCCTGATCTGAGGA	CTTCCTTCTGTTGATGGTGGCA	228
IGHMBP2_114077.2	chr11	68704519	AGGAGGTTCATCACTGTGAGC	TTCTTTTTCTTTTCTGGAAGTTTCTGCTG	272
IGHMBP2_114077.2	chr11	68704429	CTTCCCTCAATTCCCACGACA	GCAGCGTCCTCAGATCAGG	258
IGHMBP2_114077.2	chr11	68704266	GCCTCTGAAGCTCCATCTCAG	GATGAACCTCCTCTTCCCTTCC	234
IGHMBP2_114078	chr11	68705844	CCAGGTGTTGTCTTTCCGTTTG	CCCCTCCCCACTGTTTGATC	262
IGHMBP2_114079	chr11	68707154	CTGCAGGATCTGCCTCCTTG	CTGGTCCTCTGGTTGCTGAG	232
IGHMBP2_114079	chr11	68707331	TGCAGAGGAGGCTGGATAAGA	GTCCAAAAACCCAACCTTCCC	230
PTCH1_94248.1	chr9	98209269	AGCTTGGACACATCAGCCTT	CGTCCGGTGTGAGAGGAG	262
PTCH1_94248.1	chr9	98209483	GTCCTGCAGCTCAATGACTTC	TTCTCACAACCCTCGGAACC	268
PTCH1_94248.1	chr9	98209559	GTGGTCAGTCTCAGGGTAGC	CGCAGAGACGCTTTTGAAATTTCT	264
PTCH1_94248.2	chr9	98209743	CCTATTGCTAGGGCCAGAATGC	ACCCTTCTAACCCACCCTCA	234
PTCH1_94249	chr9	98211616	CTGCTGGGCCTCGTAGTG	ATGGACAAGAACACTTTTAACATGGAATC	226
PTCH1_94249	chr9	98211450	TTGACCTAGTCTGTACCTTATCTCTGC	CGACAGTGTCAGGCCTCAG	258
PTCH1_94250	chr9	98212252	GGGAGGCACCTAAGTATCGAAG	CGATCCACCCTGTCACAGC	240
PTCH1_94251	chr9	98215930	cggccCAATCACAATGATTTCTAAAA	CCAGGTGAAGTCCAGCAACC	244
PTCH1_94252	chr9	98218750	AGAGCCAGAGGAAATGGGTTG	CTGGCGACCTCCCTTGTG	270
PTCH1_94253	chr9	98220659	ATAGTTGCTGCAGATGGTCCTTAC	TGTAGAAGAGCAGTCAGTAAGCTTTC	226
PTCH1_94253	chr9	98220495	CTGAAAGGAATTTGACTTCCACAAAGC	GGACACCTCAGACTTTGTGGAG	268
PTCH1_94254	chr9	98222089	CACCTCTGTAAGTTCCCAGACC	CCCCAACCCCATTCTCAAAGG	272
PTCH1_94255	chr9	98224403	GGACTCCATCGTCTGATCCATTC	AAGTGGATGTGGGACACAGAG	228
PTCH1_94255	chr9	98224231	tgccttAGGTCTCCAGAGAGC	GGAAACCGGGAAAATCATGCC	228
PTCH1_94256	chr9	98229713	ACATACTTCACGTTACTGAAACTCCTG	TCTGACCTTGTGCCTCTTCTG	272
PTCH1_94256	chr9	98229501	GCAACTCTTAAAAGTCCATGAAACACG	ACTACCCGAATATCCAGCACTTACT	262
PTCH1_94257	chr9	98231364	AGCAGGTCCCTTGTGGAG	CACACGACAATACCCGCTACA	238
PTCH1_94257	chr9	98231531	CAAAGCTGTGGCTGCTGTAG	TTTCTCTCCTAAGTCAGAGCTGTGTA	226
PTCH1_94257	chr9	98231189	GAAAAGTAGAAGCAATCTGATGAACTCCA	GTGACACAGGACACCCTCAG	260
PTCH1_94258	chr9	98232265	AGTCCACAGGCTGAAAGAGTTC	AGCATCTTTATTTTCGAAGCAGTCCT	274
PTCH1_94259	chr9	98238488	AGACATGGGATGCTGGAAGTC	ACACAGTCTGTGCTCCAAGG	260
PTCH1_94260	chr9	98239196	CTGGGTCAGACTGAGGAAAATTAAAGG	GTGGCAGAGTCCTAACTAGCTTTAG	274
PTCH1_94261	chr9	98240008	TGGCATTTGTCAACGGACAG	CACATTCTAATGTTCGGCTTTTGTTCT	250
PTCH1_94262	chr9	98240509	AGCAGGAGCAGTCATGGAAAA	TGTCGAGGCTTGTGGAAGTG	274
PTCH1_94263	chr9	98241463	AATGGTGAAAATGAAGAATTGCATAACCA	GTGGAAACTGCTTCCTGGGAATA	268
PTCH1_94264	chr9	98242398	GTCAGGAGGGAAGTGGCTTTT	tgtgacCTGCCTACTAATTCCCATA	246
PTCH1_94265	chr9	98242861	AAAAGTGTTTTGCTCTCCACCCT	TCTCCTAATTTCTTTTGCAGAGGTAAACC	270
PTCH1_94265	chr9	98243021	GAATTCCAAAGGGTCGAAGTTTGTC	CCTGACCTAAGTTTTTATGCAGATATGCT	226
PTCH1_94266	chr9	98244279	AAAAACATTCTGCTGAAATCCCCTCT	TCTTTACCCTTGTTTGATTATTACACCTTTGG	258
PTCH1_94266	chr9	98244494	ACTGTAATTTCGCCCCTTCCC	CAGTGAGAAATTTTTGTCTCTGCTTTTCA	274
PTCH1_94268	chr9	98248113	CCTAAACCAGCAGCCTTCTCC	AAGTCGTGAATTAAATTATACTCGCCAGAA	246
PTCH1_94268	chr9	98248273	TGTATCATGAGTTGAGGATTAAACATAGCC	GAATGTTACTGCTCACACATCAGC	226
PTCH1_94270	chr9	98268715	AGCGCCCCGAGTAGATTACA	TTAAAAGCAGCGAACCTCGAGA	252
PTCH1_94270	chr9	98268887	cTCTTACCTTCCACCCACAGC	ACTCCTCCCTTCTGCTTCGT	226
PTCH1_94271	chr9	98270784	ACCGATACAGCCGCTGC	cTGGTCTGTCAACCGGAGC	226
PTCH1_94271	chr9	98270625	GGGCGATCCCAAAGAGTTAGAG	ATGGCCTCGGCTGGTAAC	262
PTCH1_94273	chr9	98279129	CTCCCAGTCTTCCCTCGTCT	CTGACAGGTCCTGCCTATGG	274
NDUFS5_5296	chr1	39494630	TAACATAGATCGATGGTTGACAATCCAG	AGGAACAAGAAAGTAATTCAGCTTCCA	226
NDUFS5_5296	chr1	39494471	TAATGAAAAAGTTTGGTGAGAAGAAATCAGG	CGACCAGCCATCTTGTAGGG	256
NDUFS5_5297	chr1	39500228	CCAAAATTGATCTGTTTTTCCAGTTCTCA	ACAAGGAGGTTTGTCGTAAACAAC	270
SRPX2_196817	chrX	99901450	CTGCTTCCCCTCACTTTTAGAAGTTAA	CTCTTCCTTCTCCAAGTCTTGGTC	274
SRPX2_196818	chrX	99905943	GGGAAGGTTGGGAAGGAATTGA	TTTGACACATGTGAGCCAAGC	250
SRPX2_196819	chrX	99917370	TACAGTCCCCCGATGGTGTTA	ATACATCAGCATATGCACACACACA	228
SRPX2_196819	chrX	99917200	tatggaagtacaagtgctccagc	CATGTGGCTTCTCCATCCTGG	262
SRPX2_196820	chrX	99919964	ACTGAGCTTGCCACTTGGTT	TCTTTGCACCAGGACAACTGG	244
SRPX2_196821	chrX	99920466	ATCCGCTGTCCCCACTCA	CCTTAGAATTGAAGTCTGAGGCACAT	236
SRPX2_196821	chrX	99920286	GGCACCCTGGGTATTTGCTAA	CAGTCAATTTCTCTGGCTCTGC	250
SRPX2_196822	chrX	99920676	ACATTGAAACTGCACAGGCTAAG	GGGTAGAGCAGGATTAATGAACAATATGG	274
SRPX2_196823	chrX	99921945	AGCCTTTCCTTCTTATAAGAAACACCAT	CACATCCACTTGCCCCATTC	272
SRPX2_196824	chrX	99922448	GGTTACCTAAGCTGGGATGGAG	ACAACTCTGATTTGGAAAAGGTAAGGG	268
SRPX2_196825	chrX	99924420	CAGGAGGAATCAGCCAAGTAGC	CAGTGTCCTGCCTAGGGTTTC	272
SRPX2_196826	chrX	99926006	TGCCCAGACAAGGTCTCATAC	ACTAGAGGAGCTTTTCCCTTGACT	270
COL6A3_35188	chr2	238233570	ACAGTGCAAGGGAATCTACACC	ACAGGTGATGGAAACCAGAGG	274
COL6A3_35189	chr2	238234401	TGACCTGAATCTCTTATTTGCAGAAGC	GCCGAGTAACACGCATGTTC	272
COL6A3_35190	chr2	238242255	AGAACCCAGGAAGTTAAATTGGAATCAA	AGCAGGCAACCTTATATCAGTCAC	266
COL6A3_35191	chr2	238243406	AGATTCAATAAGTAAGTGTCTCCTTTGTGTC	TCACCTCAGCCCATGATCAGT	246
COL6A3_35191	chr2	238243580	GTGACCGTGAGGTTCTGCT	TCTCTCGCTCATGCACTACAG	226
COL6A3_35192	chr2	238244881	AATACATCATCCAGGTGTACAAGCC	AAAGCCAGCAGCTGTAAGACC	260
COL6A3_35192	chr2	238245323	CAGGCTTTGTTGTGGTGGTC	GGAGGCACAGATCCTTAAAAGAAGG	274
COL6A3_35192	chr2	238245025	CTAGGGACCTCAGGCTTGGT	CTGTGACTATTATAAATCAGCCATCTGTGAA	226
COL6A3_35192	chr2	238245106	GTCTTACAGCTGCTGGCTTTG	ACAACGAAGCCGGTGACTAC	244
COL6A3_35193	chr2	238247701	actgataAAACAGATTATTTGAGAAGCATGAC	AACAGTGTGATTGGTTCCAAGGG	230
COL6A3_35193	chr2	238247883	TGTGACCAAACTTCACAAGGTTCT	AAAATCACTGGACATAGTTTGTCTGATATAGTT	252
COL6A3_35194.1	chr2	238249455	ATACCTCCTTGATGTTCACCTTCCT	AAGGAGAAGCTGGTGGACTTC	268
COL6A3_35194.1	chr2	238249245	CCTGTCAACACATCGGTTGTCT	AAGGGCTACTTCTTCGTGGTC	274
COL6A3_35194.2	chr2	238249802	CTGGGCTCATGTCCAGTTGT	AGAACAAATAGGCTGCCATGCT	226
COL6A3_35194.2	chr2	238249630	GGTTCCCTGCAACTGTGTCA	CCAGTTCAATGAGATGAAGAAGTACATAGC	238
COL6A3_35195	chr2	238250865	AGATCATCATTATTCTCTCACTCTCCCAT	GTAGCTTTGATTTACTCCTCTGCCA	270
COL6A3_35196.1	chr2	238253187	AACCTTCTCAGAGCCCCAGA	CAGAGTCTGGAGACTGCCATG	274
COL6A3_35196.1	chr2	238253404	CTCACACGCTTAAATGTGTTCCTG	GAGTCAACCAAGACACTTTCGG	274
COL6A3_35196.1	chr2	238253591	GGTCATTCACAATACTCAAGACCACA	TTTCTTCTCTTTGCTTCTTTTCTAGCTTG	254
COL6A3_35198	chr2	238253751	TCCTTAGGAGAAAGTCACCAAAATCAAC	GCCTTTGATTTGCTCTCTTTACATATTCTTTT	232
COL6A3_35199	chr2	238253931	TTTGGATGAGGGCACATTGCT	CCCCTTTGTCTTGCTCTGTGTAT	236
COL6A3_35200	chr2	238255232	CTTTGCTGCATCATGATGTCAGAG	attctCCACTTTCTGACACAGTTGAA	272
COL6A3_35201	chr2	238256579	CAGGGTGCAAGTGAAGGATAATTG	CACACGTCTCCTGGATGTCTTAC	254
COL6A3_35202	chr2	238257180	aTGGACATACCAGAGCCATCC	AGGACAACTTCTGATGTGTTGTGT	274
COL6A3_35203	chr2	238257384	CTTTTAAAACACAACACATCAGAAGTTGTC	GCTCAAGGATCCACTTCTCAGG	234
COL6A3_35204	chr2	238258928	CCCCAATAATACAAGAAGCAAGGCT	ATGTTGCAGCACCCTTACCTAG	274
COL6A3_35205	chr2	238259947	GTCCCTGTCCTCAGGAAAGC	GATTTGCAGGTGGGACAGGT	236
COL6A3_35206	chr2	238261320	CTGTCTACAATAGCATCATCCGAGAAA	TTTTTGGCCAGCAGAAGTGAG	274
COL6A3_35207	chr2	238262151	TATCAGAGGGCACACAGTCACA	ACCTCTGGAAGAGCTGAGTTTTC	228
COL6A3_35208	chr2	238263697	GCATCTGGGCTGTTTGAAGAGA	TTCTTGGCACGATGTGGGT	226
COL6A3_35209	chr2	238266123	CATTCACTCACTGCAGAGCTGT	GGCTCTTCCTCTGTGAATCGAC	274
COL6A3_35210	chr2	238266606	GTGTTAAAGGCCACGTCTTTGG	TTGCATGCAGGTCCTTGCTA	274
COL6A3_35211	chr2	238267330	ATTCTTCCTTTCATCCCCCTTTCC	TGCCTTCATGGTGAATGAGTAAATTGTA	274
COL6A3_35212	chr2	238267834	ATTCTTTCCATAATAGCACCACCGT	TCTGGATGGTGAAGATGTAAGTGATTTTAC	226
COL6A3_35213	chr2	238268037	CTGGAATCTTCAGAACCAAAAGCAG	TTCCCCTATCGCCTTGCC	258
COL6A3_35215	chr2	238268868	CTGAATGCTGAGGTCAAGAAGC	ACAGTACCCTTTACGCTGCTG	274
COL6A3_35216	chr2	238269902	GGAAAGCCATCAGCAACTGAAC	CTGAGTTTTAGTGCTGCTCTGC	268
COL6A3_35217	chr2	238270549	TTCTGTTAGAGAAATTACCCCACCAAAG	CCCCACACATCCGATTTTGAC	274
COL6A3_35218	chr2	238272075	TCATTCTCTTGAAATGCCAAAAGGTG	GACATTGCATTTTCCACATGCCT	274
COL6A3_35219	chr2	238273092	GGGAGGAAGAGTCTCCCAAGA	acactcCTTTTTAGTTTTCCTGGGATT	260
COL6A3_35220	chr2	238274464	GACACTAACAATCCAGTGAAACATGAAG	GGAGGCCTTTGACTTTGACGA	262
COL6A3_35220	chr2	238274845	TCTAGAACCATCAAACCCCAGAATC	AGCTACCCTCATTTCTCTCTGTGA	232
COL6A3_35220	chr2	238274674	TTCCGGAACTTCTCGAGCATC	CTGCATTTCTCCTTTCCAGCTTG	266
COL6A3_35221.1	chr2	238275492	CAGACAGCTAAAGAGGCACAAATG	GTGTTTGCTGTTGGAGTGAGG	250
COL6A3_35221.1	chr2	238275690	GACGCTATCTTTCCAACCTCCTC	CATCAACAAAGTGGTCTACAAAGGG	258
COL6A3_35221.2	chr2	238275865	CTCAAGGCCCACCTTAGTGTT	CATCAACTTCAGGAGGGACAGTTT	232
COL6A3_35221.2	chr2	238276048	TGTCCACTATTTCAGACACAAAACGA	AGGCATGGATTTGAGTGAAGGTT	244
COL6A3_35222.1	chr2	238277645	ACTCACAATGCCCGAGGAAC	GTTCAGCAATGATGTCTTCCCAGA	274
COL6A3_35222.1	chr2	238277427	CACTCTGTAGTCATGGGTCACAC	GGACGATGTGTCCAGGTTCG	274
COL6A3_35222.2	chr2	238277825	GCCTGGGATCTGTAGGTTTTCA	ACTGAATGTTTCCCTTTTTCTTCTTTGATC	240
COL6A3_35223.1	chr2	238280681	GAAGGTGCTCACCGAGAACA	GTGTCCAGGAACATCTTCAAGAGG	228
COL6A3_35223.1	chr2	238280509	tattatGAGTACCATGGCCTTTGAGC	GCTGGTGAAGATCTCGCTGA	238
COL6A3_35223.2	chr2	238280860	CGAGATGAGGACCAGGAACTG	TACCTGGACGTGGGCTTTG	252
COL6A3_35224.2	chr2	238281049	TCGCTGAACTGGATGACAGC	CCTGTGAATCCATGACAAACTGG	246
COL6A3_35225.1	chr2	238283367	CTCTCAGAGATGACCTGTTGGAC	CTGAGGAACATCCTGGTCAGC	266
COL6A3_35225.1	chr2	238283179	TTAGTTTTCACTTCACATGGCAGGA	CTCCTTCATCCCGGACTTTGC	264
COL6A3_35225.2	chr2	238283552	GGGCACACCTTCTGTTATCCT	GGTGGAAAGCCTGGATGTGG	238
COL6A3_35225.2	chr2	238283693	GTAGAACTCGGGCCTGGTC	TGAAATTGCTGCTCTGATGTCCT	226
COL6A3_35226.1	chr2	238285588	AGCAGCCTACCCTCAACTCA	CCAGCAAGTAACCTGAAGCAGA	264
COL6A3_35226.1	chr2	238285789	CGTTCTTGGCTTGGAAGATGAAAG	AGCACCAGAGTAAGCCTGAGA	258
COL6A3_35226.2	chr2	238285993	CCCGTCTTGATCTTCATTCTCTTCA	GTCCCTCATTGTATCCTAATCTACCTTCA	270
COL6A3_35227.1	chr2	238287683	CCACACAAAAAGTCAGGATGCC	CGGAGTTCTCTTTAAACACATACCAGA	264
COL6A3_35227.1	chr2	238287483	GTGTCTGAGGAAGGAGAGGGA	TCCTATTTGCAAGCTGCCAAC	272
COL6A3_35227.2	chr2	238287902	GCTGCCTCAGATGACCAAGG	TCCGTGGTTGTGTATGTCTCAC	274
COL6A3_35228.1	chr2	238289756	ACCACCCCATTGTGTGTCTG	TGGTAAGTCCCTAGATGAAATCAGC	262
COL6A3_35228.1	chr2	238289951	GGCCATTATGCTGCTTCTCTTCA	TGTGAGGCCTGAATTTTATTTCAATACC	262
COL6A3_35228.2	chr2	238290167	GCACAGCGGTTATGACTTCC	TGTGCTTGGTAAGGCCATTCTAAT	274
COL6A3_35229.1	chr2	238296280	ATTGGTCTTTAGTTTTTCCGCACAC	CCAGGAGAAATTACTGCCGTACAT	274
COL6A3_35229.1	chr2	238296460	GGTTTCAAGACAATGTGCCTTTGG	ATAAGTGCCGGGCCTTCTAG	236
COL6A3_35229.1	chr2	238296660	TCAGTGCTACCACCCCGTA	TTAGCGATGAGCCCAGAACC	252
COL6A3_35229.2	chr2	238296852	GCCTTGGTGGAGTAGGTGTC	TGGTCACTTGTTCTAATGCTTTCACA	250
COL6A3_35230.1	chr2	238303417	GTTGCCAAGCTCATCTCCCA	GTCTGCTGATGTTAACGTGTTTGC	274
COL6A3_35230.1	chr2	238303626	TAACGCTCCTTCATCTGCATCC	CGTATCGTACTAAACAAGAAGTCCTTTCT	272
COL6A3_35230.2	chr2	238303807	CTGATTGGTTCCCCCAATATAAGACAT	GTGCGGCTGCTGATATAATATTTCTAGT	248
COL6A3_35230.2	chr2	238303969	TGGAAATGTTCCTCTCCAATGGTC	GGTAAGTGAGTCTACCTTCCTGTATTATCA	228
COL6A3_35231	chr2	238305508	TATCTAAGCTCTATGTCAGTGCCTGAT	GAGAGTCAAAAACTGATCATTCCCTTTG	260
GON4L_13349	chr1	155720534	GGCTCAAGGACTGTACAAGCA	ACCAGTGAATACAGCCCTCCT	274
GON4L_13350	chr1	155721954	ATGTGGTCTATGCTCTTTTCCAAACA	CTCGGGTGAAGACAAGAGACAG	274
GON4L_13350	chr1	155721740	TGTCTGTTAGTTGGCCACCTTG	CCTGTGGACAAGGTAGGTAAGG	266
GON4L_13351.1	chr1	155722175	CTTGTCTTCACCCGAGCTCTG	CATCCCCCAGACTTCAGAAAGAG	238
GON4L_13351.1	chr1	155721993	GAGCTGACCTTGCTGTTGTTG	GGAAACCAGACACTCAAGAGAGATG	238
GON4L_13351.2	chr1	155722387	CTCTGACTCACTCACTGCCTTTT	ACAGTACCCTGAGATCCTTATTTTCCT	272
GON4L_13352	chr1	155723112	CAGTGAAAGAGGTGGTATATCCATCC	AGTCCTATGCCTGGTGCTAAG	262
GON4L_13352	chr1	155723297	CTTCCTCTTCCATCATATCCTTGCC	GACATGCATGTGGGTTGACTTG	244
GON4L_13353	chr1	155724294	TGTGCCTTTTTAGGAATTCAGTAAGGT	aCAACTTGGCAGCTAATCAAGC	246
GON4L_13354	chr1	155726955	agattctgtctcaaaaacaaacaaataaacaaaga	AGGAGTATGAGGTATAGGACCTAAGG	274
GON4L_13354	chr1	155727126	TGTGGCCTTCCCCCTTCATA	GGAGACTTCCTCTTTCCCTCTGT	226
GON4L_13356	chr1	155728040	CTTCTCAAAAGCCTGCTGCTC	CTTGAAATATATACATCTCTTGAAGCTGTTGC	274
GON4L_13357	chr1	155730255	CCTTTGGCAACTATAGGTAAAACCCT	TGCTGCTTTCCTGTTACCTGAG	274
GON4L_13357	chr1	155730438	TTTTTCCCCATTCACTTACTAATCCACA	GGTGTTGATGATTGAAAGTCTTCCC	248
GON4L_13358	chr1	155732179	TAGAGACTGGCAATAACAGGAAGC	AGGGACAGGGAAACAATCCTTTTC	260
GON4L_13359	chr1	155733362	CTGGAGCAGTCTCAGGTGAAG	AGCCATTATAAGTACTCTTTGGAGGGT	260
GON4L_13359	chr1	155733162	TGTTCTCCACAAAGATACCACATTAAACA	TTGGAGACTCTGCTGAGAAGC	260
GON4L_13360.1	chr1	155734857	ATTTCATCCTTTCCATCTCATTTCACCT	AGAAGAGGACTTTGATGACCTCAC	272
GON4L_13360.1	chr1	155735061	CCTCAGAAGCTGATGACATTTCATCT	GAGCCCCCTGATGAAGGAAC	262
GON4L_13360.2	chr1	155735247	AAAGCATTCTTTGATGATCCTTTGTTCAC	GAAGCTAGAGAGGAAATCAGTGGATC	254
GON4L_13360.2	chr1	155735598	CCAGCGACAGGCACTATTCT	CTTCCTATACCATCCACCCCTGA	228
GON4L_13360.4	chr1	155736511	AACTGGCTTCAGTTTCAGGACTAC	GACATATGCTGGATCAGAGTGTTCTT	226
GON4L_13360.4	chr1	155736133	ACATATGGCTTTCGAAACTTAGAAGGG	CTCCGGATTCCTCACCCAATAC	236
GON4L_13360.4	chr1	155736347	GGACACCTGGAACTGTCTGTAAAA	TGAATCTCGGTACCCACTGCTA	272
GON4L_13361.2	chr1	155735425	CATGTTCCACTTTGATGTCATCACAAAT	TAGCAGATGCAGAGTGCCAAG	240
GON4L_13361.3	chr1	155735769	ACAAGCAATGTCCACATTCACG	CGGTGGCTGTAACATGATCCA	226
GON4L_13361.3	chr1	155735958	GAGGGTAGTGATGGGAATAGTCTGG	CCTGTGCCCAAGGTAATGCT	264
GON4L_13362	chr1	155737359	TGATATTCTCTCAGAACTTTCAGTGACCT	GGACAGTGTTTCCAGAAGGAATGTA	234
GON4L_13363	chr1	155741037	AAAAGAATGGGTACATATTGGTGAGGT	CCCTTTAGAAGGAAGGACTGTGAAG	262
GON4L_13364	chr1	155743033	GAACTACATCTTCTCCTTGGGATGTTC	CTTTTATGAAGCCCTCTTTTGTCCTAGA	264
GON4L_13365	chr1	155744909	CTCCATTCCTAGGCAAGTATCCTTAGTTA	GCCCTTCACCATCAGTACAACC	238
GON4L_13365	chr1	155745108	TCAAGTTACAGGGTTGGAACAGG	GGGAACTCAGGCATAATCTTAACAGAG	262
GON4L_13366	chr1	155746315	AGTGAATAACTGAGAAATAACCTGCCAA	aaGATCTCTCTGGATTCCTGAAATGAC	234
GON4L_13367	chr1	155747617	aTCCAATGTTAACATGACCAAGAAAAGTC	CAAATTCAGTCATCTCCCTGTTGG	262
GON4L_13368	chr1	155753920	TGGGATGAAAAATTATCAATTGCAACTTCTG	CCAATACTGGAGCAACATTCAGAGG	262
GON4L_13369	chr1	155755168	TAATCAAGAGTCTAGTAGTTAGCAAAATTCCC	CCAACAATATACTGTCTGGCTTTCTTG	254
GON4L_13370	chr1	155764983	GCAAACTTCACCCCTAAAAATCTACAAAG	TGCTTTATTGGAACAGATTCTTAGAAGTTTGA	262
GON4L_13371	chr1	155775017	TATCTGGAGTGATGTCTGGAGCTT	CCAAATTGTTTAGAGGAAGGATCCTGTTA	226
GON4L_13371	chr1	155774856	TCAATTAACCCAAACCATTCCATTCTATACC	TGTTCCCCTGGGCCAATTAG	238
GON4L_13372	chr1	155783584	CCCAGCCTGAGCAACAACTA	CACCTCTTTTAATCAGGCTGAGAAAGT	254
GON4L_13372	chr1	155783769	TCAGCACTGATGTGCCTGATG	TCTGTTGACTTCTCTAGAAATAGGATGAAAAC	250
GON4L_13373	chr1	155784156	CACATTTTTGGCCCCTTAATGAGAAC	CAGATTGAGGCAGTCTTCTGAGATG	266
GON4L_13373	chr1	155784314	TACCTCTGATAATATGCCACTCTCCTC	aggctgAGTGATTGATATTTTATGATTCCTT	228
GON4L_13374	chr1	155785748	TCCTCTCTACAAGTGACATTACTAAGGAA	CCTGCTTCTTCCCCTTATTTTCCA	260
GON4L_13375	chr1	155786146	AAGTTAAAGAGGAAGTACTTAAGTTTCAAAACC	CCTCTAGATCACTGCAGTTACTTGTTAAG	254
GON4L_13376	chr1	155790483	ATATTTCTTTAAAGAGGCAAATTCAGACCAC	ccaccTCACTGAGCTGTGATTT	228
GON4L_13377	chr1	155791412	GCCAAACTGTTTACAAACTCCTAAGTG	TCATTTGTCCTGTACATAGGTCTGACA	274
GON4L_13378	chr1	155792283	TTCCATTTACATAACTGCCCCAGTC	GCAGCTATTTTGGAATTCTGATGATGTT	268
GON4L_13379	chr1	155796826	AGAAAAAGAAAGCCTACCCATTGGAA	GTCAAAGTGTGGAGCAATATTTGTGATT	244
GON4L_13379	chr1	155796648	atcaggatagtggttaacctatgggtag	CCAACCTGAGGAAGAGATAGAAGATG	274
GON4L_13380.1	chr1	155823479	AAGACTCCAAGGAAGGTAGGGT	GGAAAACAACGTAGACCTAGAATCAGC	266
GON4L_13380.1	chr1	155823681	ACTCAAGTCCTTAACCTGGTCAGA	TGGTGTGAAGTATTGTGTTCATGATCG	266
GON4L_13380.1	chr1	155823275	GGTATTGACAAGAATGTAACCTAGAGACC	AGAAGGTGTTGATGTGGCCAT	272
UBE2A_197861	chrX	118708859	ACCCGAGACCCCAGTGTAT	AGGATCCTCCTGCAACCTTC	250
UBE2A_197862	chrX	118709085	GGGACCCCTGTCTGTCTTC	CTGAGCTAATCGAGGCACAGG	268
UBE2A_197863	chrX	118709447	GCCCGGGACATCCATTTGTA	TAGGCAGAGGCAGGTTCCTAA	270
UBE2A_197864	chrX	118715619	TGGAAAAACCCACATAGCATTAAAAACAAA	GCACCACAAAATACACAGGAAATGT	262
UBE2A_197866	chrX	118716574	CCAGTTTTATACTGATCACATCTGACATTCT	CCAACGGTTCTGAAGTATGTCCA	262
UBE2A_197866	chrX	118716764	CCTACTTCTTTGTTCTTAGTCTATGCAGATG	GACTTGGGTCTTAATGGTCTACTTTTCAT	262
UBE2A_197867	chrX	118717264	GAGTGTCACTACCTTATAAAATAGTTGTTTTGC	GAGTAGGGAGGTGACAAACACATC	268
TARDBP_1466	chr1	11073907	AGTCAGAACTCTGACATGGTTTGG	GAGACACTGGATTCCTGTAGCG	250
TARDBP_1466	chr1	11074066	GCTGCTCTCCACGGTTACA	TCCATGGATGAGACACACACC	226
TARDBP_1467	chr1	11077077	AAAGAAGTGCTAAGTGAAGATTTCTAAAAGGT	TCACTGGTAAAGAAAAACTGTTTGATGC	256
TARDBP_1468	chr1	11078952	GATTTGGGAATGGAGTGTGTGAGTAT	CCTCTAAGGAAGTTTGTTGGCAAAAATT	254
TARDBP_1469	chr1	11080531	AACTTAAAACGTTACTCTTCACTGAAGC	CTCAGTCATGTCCTCTGTACAGC	262
TARDBP_1469	chr1	11080668	TTTCTTCCTTTTGATTTGATCAGCAAAGC	cggccGGGACATATCGTTAA	226
TARDBP_1470.1	chr1	11082470	ATATCCAATGCCGAACCTAAGCA	GCTGGCTAACATGCCCATCATA	258
TARDBP_1470.1	chr1	11082269	GTTCATTGCTTATTTTTCCTCTGGCTTT	CACCAAATCTTCCACTTCTTTCTAACTGT	242
TARDBP_1470.2	chr1	11082693	CAGCACTACAGAGCAGTTGGG	TGTCTACATTCCCCAGCCAGA	266
TARDBP_1470.2	chr1	11082822	TAACTCTTATAGTGGCTCTAATTCTGGTG	AAATACTGCTGAATATACTCCACACTGAAC	274
LAMA2_72287	chr6	129204556	TGGCTCCCGAGAAGTGGA	ACTCTCGGAAGAGTGGAAGAAGT	226
LAMA2_72288	chr6	129371271	TCTGGTCTACACACCTTCATTTGTC	TGGCCTCAACATCTCACAATTATAGATC	274
LAMA2_72289	chr6	129381099	ATGATCTTTTCTTCTTCCTTTCATATGATGCT	TCACCCACAAACCACTAACTAAACAA	242
LAMA2_72290	chr6	129419339	AAAGCCATGGTTGTCAAAACAAAACA	GGGAGTTAGCTGCCTTCACAA	252
LAMA2_72290	chr6	129419712	ATGAGGTCATCTGCACTTCATTTTACT	GAAGGTAGTTAAAATTCTAATCACCTCAGGTT	240
LAMA2_72290	chr6	129419542	TTGTTATACTTCCCTAGGTGTTCCAGA	CTCATCTTACCTCTCCATTTTCTAAGGG	270
LAMA2_72291	chr6	129465102	ACATATATCAGTTACTTCACTAGATGCCAGT	AGCGAGCGGAGGTAAATTCTAG	246
LAMA2_72291	chr6	129465301	GACCAAGTGCCGATGATCCT	AACCACTCCTACAAATCACTGAAAACA	258
LAMA2_72292	chr6	129468249	CAGAAAATAAAGTTTTTACTGAATGTCCCCTTT	TTCTCTGTCAGCAAAGACTGTCATG	262
LAMA2_72293	chr6	129470297	CTTTAGAGAGAGGCTTCCTTTATGGTTC	ACCAGCCATTTCACTATTTTTCATTACTG	274
LAMA2_72294	chr6	129475819	ATGTTTATTAATTTATTTTTCCTTAATGCAGCATG	AGAAAAAGCATACTTTACCCCTTTGGG	228
LAMA2_72294	chr6	129475971	TGCTGGTATAAACTGCGAGACAT	tCTTACATCCTCAAAGATTTAGGTCAGTTTC	226
LAMA2_72295	chr6	129486846	TGCTGCTCTGTATTATTAAAACTACTTTGTCT	TTTGGCTTTTAGTTGTCCTTTTATCAGAG	262
LAMA2_72296	chr6	129499022	TACTTGTTTTAGAAATGTTGATATGTGGCTCA	CTTGACAGTGGGACATTACTGGAAT	240
LAMA2_72297	chr6	129511524	AGCTCATAATGTTGAAGGATACCTCTG	AGCAACAAAGAAGGCTGCTG	248
LAMA2_72298	chr6	129514012	ATGATGACTGTGTGTTTTCTCTAAGATACAAG	GTTAAAGCAGAATAGCGGGAAGC	236
LAMA2_72298	chr6	129513842	TACCTTGGAAACTCCTAGAAACATCAAG	CCAGGAAGGTCAGTCAGATACCA	274
LAMA2_72299	chr6	129571426	ATTTAATAGCCCATCTCCTATCCCGTA	AGTGTCAAACCAGGCAGGTAAAA	246
LAMA2_72300	chr6	129573527	AAAGAAGAATCATTTACCATACATGGCACA	TCTTTGAAGACAGCAAATCCTAGGTG	244
LAMA2_72300	chr6	129573351	AGTTAAAAGTCTATTGAGGGTGGAGGATA	CAAGCACTGTCATAAATTCCTTTCTACG	258
LAMA2_72301	chr6	129582005	TTATGTCATTGTTGCTGTACGATTCCT	AATAGGTTATTGAAAGCAATGTTGAGGGA	266
LAMA2_72302	chr6	129588403	ACACCTTTTTGTTTTAATCTCCAAGACTG	GTAGCATCTGTCGAGGTGATTTCA	230
LAMA2_72303	chr6	129591934	GACTTCGTAGACCTATTTTTGGCAAC	TTGCTATGAAAAGTGTACTTGCAGAAATG	274
LAMA2_72304	chr6	129601361	AGCAGTAGTGGAGAGAGAGAAATGA	TTCTCCAAAGGATGATGCAAAGGAT	274
LAMA2_72305	chr6	129609238	AACCCTCTGTACCTGGAGGATC	CTCATCAGCTACTTTGAGGTACAATACATC	254
LAMA2_72305	chr6	129609048	GCTGGCAGGATATCATCTTGTATCTAC	AAGTCAAGGTTGTCATTGCATTGG	272
LAMA2_72306	chr6	129612908	GGCGTCCATGTTACCATGTG	AACATGTCATGAAAAGCCAGTGAAAAT	274
LAMA2_72307	chr6	129619070	CCCTGCAACTGCAATTCTTTTGG	TGTGCTTCCTTTAAAAGAACAAACTGTTAC	232
LAMA2_72307	chr6	129618903	GAAAAGGTCCATTTGATTGAATGAAAACC	ATTGTCCACTCTCTTCACAGTCG	264
LAMA2_72308	chr6	129621998	AGTGTAGAACTGAAAAGAAAATAAGACAAACCA	ACTCACCTTACAACCAGTGGTAATG	256
LAMA2_72308	chr6	129622205	GAAATGTTCTAAATGTGCACCCAATACC	AGATTTCAAGTGTTCAGCTGCATAAATG	274
LAMA2_72309	chr6	129634369	CAGATGCCACAACCTGTGATTC	CAATGAAAACTCCATGTCTGGCAAT	226
LAMA2_72309	chr6	129634021	CATAGCATTATGGTTTCTGGACGATCATA	TTGGAAATCCAAGGATCCCACTG	268
LAMA2_72309	chr6	129634202	GTTGCTGTTTTTATCTCCTCTATAGGCTT	CCAGTTTGATCACTACAGGAGCAT	246
LAMA2_72310	chr6	129635991	GGTGATTTCTCCCCTAACTTTGCC	AGTGCCTGACTAAAAGACACCAG	274
LAMA2_72311	chr6	129636773	CTGCAGATAGACATGCAGTTCGTA	CCTTCTTTCCTTCAAATTGTTCTGGAAG	270
LAMA2_72311	chr6	129636987	TGAGAGAAGATCTCCATTTGGAACCT	TCCCACCTCGAATGATCACTTG	274
LAMA2_72312	chr6	129637351	CAATGGTTTTGCATTCAGTTTTGTCATAG	GTAGGTCAATAACCTTCCTTACAGACTCTA	250
LAMA2_72312	chr6	129637172	TTCGAGGCTCGGGAAGAAAC	TCCCCATAATATTTCCATTCTTTCTGTTAACAA	260
LAMA2_72314	chr6	129641847	TGCTGTAGGATTGATTGTTTACTAGGTG	AGGTACTTCTGGGAGTATTTCCATTTAG	270
LAMA2_72315	chr6	129649601	CTGAAGAGCTCAAGCGTTGC	CAGATGCTGAGCATGTGTAAAGAG	274
LAMA2_72316	chr6	129663648	GACACACATTCATAGCTAGGGACTG	ATGTGCTAGACAGATGGCGTTT	274
LAMA2_72317	chr6	129670579	ATGTCCCAATAACCTTGATCATGGATAG	AATGAATGTTTTCCTATTGTGACCCTTTAC	258
LAMA2_72318	chr6	129674517	ACTTGCTATTAACCTCTTTTGCTTTGTC	AGGCCTCCAAAACTAACAGCAA	274
LAMA2_72319	chr6	129687547	AATTCTTTGAACATCTGCCTGGGA	TACCGCTTGTGAAGCTTCTGT	272
LAMA2_72320	chr6	129691188	ACACTATCACTGCAAGGCCATT	GATTTGCATTTCAGAACTTTGAAGTAATTTTCC	242
LAMA2_72321	chr6	129704433	AGAAAATGCAGCCAGTGGGA	ATTCCAGTCCTGTGTCATCCCT	272
LAMA2_72322	chr6	129712889	CTAAATGAAACTCTAGGAACTCGAGACG	CCAGGTTGGAAAAACAAAGCATCTT	256
LAMA2_72322	chr6	129712698	TACATTTCCCTGTTTGTTACTGATTGTTG	CTCTTTCTGAAGCCCTTCCAAATTTC	266
LAMA2_72323	chr6	129714211	aaatGGTCTCAGGTACCAGTTTTCAA	ACTCTCCAAACAGCTTCTTCACTTT	226
LAMA2_72323	chr6	129714406	GGTGGTTACAGAGCTGCAGAA	TTCTGAGATTAAGATAAAAGTGCCCCTAAG	258
LAMA2_72324	chr6	129722536	AGCTCAGGAAAGTCAGGAATACAAG	TGCTTCTATTACTGAGCTTTCTCATCG	274
LAMA2_72325	chr6	129723672	GGCTTGAATTCACTTGCTTAAAATGC	ATGCTAGTCAAAACCTTTGGACAAG	274
LAMA2_72326	chr6	129725130	ATTAGGACGTTCTTCATTTGAGTACCATT	GAAAAATTCAAAAAGGTTGACTTCCATTCC	262
LAMA2_72327	chr6	129749034	cctccactCCATTATTCTATGGTTTTAGATG	GTGATAGAATATCTTATCAGTAACAACCCGATT	228
LAMA2_72328	chr6	129759940	aaataaCCTGAAATTGCACATCCAAGTATAAG	AACAACAGTCTTCAAAACTTCAGGTCA	260
LAMA2_72329	chr6	129762152	CCTTTGTTTTGTTTTTCATACCCTCATCT	AGGAAATAAATGACATCATCACAATGAAAAAGG	262
LAMA2_72330	chr6	129763461	GAGACTAGCCCTCTTTATATGCCAAC	CCCTTTTTCACCCTGGCTCT	266
LAMA2_72331	chr6	129766826	AAGAAAAAGTGGTGGCCCTCT	GCTTCCTGTTCTAAATTTTTGACAGTGG	266
LAMA2_72331	chr6	129767004	TGCACACTAATTTTGTTCTATGCAGTTG	AAGACATTCCCTCTATGAATAATCCAACAATT	250
LAMA2_72332	chr6	129774300	GCTTTGTGGTTGTATGGAAGCTAC	TCTAGCTATACACATACAGCAGCCTAA	274
LAMA2_72333	chr6	129775559	AGTCAGCTTCCTCTGGGATGT	ACCCACTCCCAGACATGTATAAAATTC	252
LAMA2_72333	chr6	129775367	tGACAAGTATTATCATGAAGCTCCTAATCATTT	AATCTGGGTACTCTACACGTCCA	226
LAMA2_72334	chr6	129777666	ATTTCATTTTCTGTATGTTCCTCCCCTT	ATGTCAGGAGATGTCAACAAAGATGAAA	266
LAMA2_72335	chr6	129781499	GCTGATAATAACTCTCATGGATAAACCAAGAT	TCGAAGCTTTTATTATGCACAGGACA	262
LAMA2_72336	chr6	129785714	CATTCGCTGGTACCCCAACA	TTGGCTGCCAGACAATCATCC	232
LAMA2_72336	chr6	129785536	gggtaTTTCCTGCCCTACAACA	CACTCGAAGAAAATGTTCTGAACTTGAAC	244
LAMA2_72337	chr6	129786464	GTGAACACTCATATACTTCTCTGTGTATCTAAC	TGCACTTTGGATTTCATGATTAAGGC	262
LAMA2_72338	chr6	129794588	TCAGGAGGAGAATATAGCAACTTCGT	CTTTCTGCAACCAAGGGTTATATGACA	226
LAMA2_72338	chr6	129794427	TTAAATTGCTAAATATAGTGCAAGTGCTTGAG	ATCTGCTTTCAAGTCAAGACCAAAGT	240
LAMA2_72339	chr6	129796645	CTTTCCTTTGTAGATCCCTGTGAAATGA	CTCGTGAAACATACTATGAACAAAGCTG	274
LAMA2_72340	chr6	129800010	TTCCTTCCCATAGTCAGAGACTACAC	TTGTAGGAGCAGCCACACTAAG	272
LAMA2_72341	chr6	129802417	ACAAAAACTGCTCAGAAGATTTGAAGTTATC	ACCAGGCTTAGGAAAGCTAACTG	242
LAMA2_72341	chr6	129802592	TAATGGTTTCTACTCTTCTTTTCCTTTACTCAC	GGGAAAATGCATTATCAGCTAGGTGT	246
LAMA2_72342	chr6	129807798	CCAGGGAATCTCTAAAGCTAAGCC	AGCAAAGGAAGTTCACCTGAGTT	274
LAMA2_72343	chr6	129813105	GAACGAGGGAGTCATGGAACG	ACGAAAAGCTTTTTAACTTCGATAGGC	274
LAMA2_72343	chr6	129813293	GATGAAAACAGAAGATACATGCAAAACCT	CCCTGCATAGCTGTAGACAATGTAG	254
LAMA2_72343	chr6	129813521	GGAGGGAAACAATGAGGATCTTCAA	CCATCTTCATCTTCACGGAGTTTCT	226
LAMA2_72344	chr6	129813678	TGTCCTTCAAAAATGCTGACATTGG	TCCTGAATAATCTTCCTTCTGAAATGACTC	226
LAMA2_72345	chr6	129823939	TGTAAGAAACAATTAGACAGCATCATTACCT	ACTCAGTTCTTCATTTATCGGTTCTTTCC	248
LAMA2_72346	chr6	129824439	GCTGTTATTTTTCTGTTTGACTTTGCATG	ATTCCCTTAGGGTACTGCCAATATC	272
LAMA2_72347	chr6	129826431	CCATATATAATGGGCTTAGCGCATACT	AGCATTCCCACGACATCCAG	254
LAMA2_72347	chr6	129826586	GGCTTCCAACAGAACCATCAGT	GATGACTTCCTATTCACCTATCAGTTTTCAT	226
LAMA2_72348	chr6	129828792	CATAGAGCACCCTGCAAATGACT	AATCAACAGGAAGGAAATGAAAGAGC	274
LAMA2_72349	chr6	129833681	GTACACGTTTGAATTAACAATCCCCATC	CACACATGGATGATATCTACACATCAACA	268
LAMA2_72350	chr6	129835773	CGGGCAGATTCACTGCTGT	TGTTTTCAAAACCAGTAACATAAGAGAGC	260
LAMA2_72350	chr6	129835573	TAATTTGTGGCTCCTGGTGATTAGATTT	TCACACAAATGCCCTGGAACC	274
LAMA2_72351	chr6	129837512	TTGGTGCAGGACATTTCAAAGC	ACTTGATATACTTGTTTTGACAGACTCTTCC	258
NLGN4X_192539.1	chrX	5810870	ACATTTCACAGGGTCAGAAGTTGAT	TTTACCCCACGGACATTCCAC	262
NLGN4X_192539.1	chrX	5811074	GATAGGAAGGGAAATAGGGCAAAGC	ACACGATCACGAGTGTGAGTC	262
NLGN4X_192539.1	chrX	5811268	GGTGAGCCTCAGTGTGTCG	CCGAATTAAGTGTCACCATTGCC	248
NLGN4X_192539.2	chrX	5811472	AAGCTAAGATGTTGAGGAAGAGGAG	TTCCAGTATGTTTCAACAACCACAAAG	268
NLGN4X_192539.2	chrX	5811844	TACTTGGACCAGGCCACTTCT	GGTCTAGGATTAAAGCAGAATGTACCTTT	250
NLGN4X_192539.2	chrX	5811664	TGCCATAGGGAAATGATGTCATGTC	TCCTCAGGATACCAAGTTCATTCAC	254
NLGN4X_192540.1	chrX	5821420	AAAAGTTACAACTGAAGAGCTCGGT	CTGGGCCGATAAGGAAAACCC	260
NLGN4X_192540.1	chrX	5821274	CACGTGGCAGTAGAAGCAAC	ACTGCCAAAGCGAAATGAAGC	262
NLGN4X_192540.2	chrX	5821602	ACTGGTGGTCAGTAAAGAGAGC	CATCATGCTGGGCGTCAAC	248
NLGN4X_192540.2	chrX	5821759	CGTCCTCGTTATCCACGATGC	ATGGTAGAATGCCTGCGGAA	226
NLGN4X_192540.2	chrX	5821925	GTGATGGTCTGCTGGATGAGC	CTGTGGGTTTTCATTTGCATGTCC	226
NLGN4X_192541	chrX	5827402	CAAAGGCTCCCACATTCTCCT	TCTCCTGTTCTTCCTCTAATTGGTG	246
NLGN4X_192541	chrX	5827215	CATTTTCTGTTGCCAGAGTGACTTC	GCTCCTGGATCAGATTCAAGCA	262
NLGN4X_192542	chrX	5947510	GAGAAGTGGACTTTTCATGTTTCCTCT	TTTAGCATTGGTGAGTCAGTGTGAT	274
NLGN4X_192543.1	chrX	6069340	AATTGGCGGTAAACCAGATGGG	TGTCAACACAAATTATGGCAAAATCCG	254
NLGN4X_192543.1	chrX	6069539	CCAAGATCTCATTGGGTAACGGT	CCTTGGAGCCACATCACTGG	254
NLGN4X_192543.1	chrX	6069147	GGGTTATAGAAGAGATCATGCATGAGAC	CACCTGGATGAGAGATCCTTACTG	240
ASCL1_126433.1	chr12	103352328	CCCGCAGCCTGTTTCTTTG	CCAAAGCCGCTGAAGTTGAG	248
ASCL1_126433.1	chr12	103352251	GCGCATGGAAAGCTCTGC	CGCTGACTTGTGACCGC	250
ASCL1_126433.1	chr12	103352037	TTTTGCTCCCACTCTAAGAAGTCTC	CCGCCGCTCTCCATCTT	226
ASCL1_126433.2	chr12	103352754	CGGCGGTCGAGTACATCC	CCAAAGTCCATTCGCACCAG	268
ASCL1_126433.2	chr12	103352538	CTTCGCCCGAACTGATGC	GTCATGCTCGTCCAGCAG	260
PLA2G6_190660	chr22	38508574	ACCCTAGGATGCTCAGGCT	TTCTCACCAGTGCACGGATC	256
PLA2G6_190660	chr22	38508216	GTTAGTGGGAGACAGGCCTTC	GGAGACCGAGGTCTACATCTATGA	254
PLA2G6_190661	chr22	38508393	AGCTGGATGAGCTTCTGGAAC	CAAGGGTCTGCTCTGTTCCC	230
PLA2G6_190661	chr22	38508765	TGGATGCCGACCATCTCG	CTCTGATTGCACAGCTGGGA	266
PLA2G6_190662	chr22	38509687	GCTACAGACCCTGAGGGAAGT	CCTACCTGTGGAAGGTCTCTTCT	264
PLA2G6_190663	chr22	38511722	TTGCTGACACAGGATTGGCT	ATGGGTTTTATGCCAGTCCCTT	274
PLA2G6_190664	chr22	38512257	CCAGTCGCTTCCCATGGAT	GGAAAGGGAAAGGTGGATGGG	236
PLA2G6_190665	chr22	38517013	TCCGTCATCTTGGTGTGCTC	CTCGGTAAACCCGCTTCCT	252
PLA2G6_190665	chr22	38516812	TCTGCATGCCCAAGTGAGAG	CCCTGGAGGAGTTCCTGAAG	250
PLA2G6_190666	chr22	38519276	CCCTTGAGGACACAGGTCTC	CTCCTCTCTCCCACTGCTGT	252
PLA2G6_190667	chr22	38522515	CTGTGAGGGTGCAGAGAGTAAAG	CCAGGTTTGATCTAGGGACCTCT	266
PLA2G6_190668	chr22	38524458	AGCTGGAGAAGAGGGAGTCG	TTTCTGATCCTGTGCCATCTCC	240
PLA2G6_190669	chr22	38525645	CCTCCTCGGTCCCTGTATCC	TGGGTGAGTTGACAGGTTGG	270
PLA2G6_190670	chr22	38529029	GACAGCCCTCCTGCATTCC	GCTAACTCAGCCTGACCGT	272
PLA2G6_190671	chr22	38531205	CGTTCTTGGCCCAGTGGA	GCTGGTTGGGTTTGCTGAAC	226
PLA2G6_190671	chr22	38531059	gacttcTCTGCCTGCACACC	ATGATCATCAGCATGGACAGCA	230
PLA2G6_190672	chr22	38536202	ACTTCATGGCCGAGTGGATG	ACGTTCTTATCAGCATCCTATGGAG	226
PLA2G6_190672	chr22	38536038	atacaATGATGGAGCACCTTCTTTGG	AATGCTCGGTGCAACATCATG	256
PLA2G6_190673	chr22	38539163	GACGTGGCTCCTGGAAAAGG	GGATGTCACCGACTACAAGGG	268
PLA2G6_190673	chr22	38539354	TCACCCTGGACAGCATAATGG	CCCTGCATGTGCACTTAGGT	244
PLA2G6_190674	chr22	38541643	AAGCAGGTACACACACGTTGT	TACAGACTCTTCCAGCTGGAGT	268
PLA2G6_190674	chr22	38541842	GGGAAGAATACTGATGGAAATTCACTAGG	CGCCATTATGTCATTTACATGTGTATAGG	270
PLA2G6_190675	chr22	38565602	CACCCGGAATGGGTTAGAGAAC	CCCTCCTTTTAAGATCCCTCCAG	264
PLA2G6_190675	chr22	38565395	GCTTCTCGGCCAATAAGACCT	GCCTGGTCAATACCTTCAGTGG	274
CHRNB2_12956	chr1	154540738	CGAGGCAGCGAGCTATGC	CCAGGTGCTCTCTGCAGTC	262
CHRNB2_12957	chr1	154542317	CAGCTCATCAGTGTGGTGAGTAG	GGGTGGAAGAGAGCACTTACG	270
CHRNB2_12957	chr1	154542104	GCTCTCCTTGCCTGCTTACTT	CTGATTTCAGTAGCTGGGCAGA	234
CHRNB2_12959	chr1	154542892	CCATATGGGCCCCCTCTAGT	TCTTATTTTCCCCAGAACCCCTTC	270
CHRNB2_12960.1	chr1	154544047	CAGCAGAACTGCACCATGAAG	AGAAGACAAGGATGGCTAGCG	274
CHRNB2_12960.1	chr1	154543827	TGGGTTGATGGGTAAGGAGGA	TCTCTGTGCGGTCGTAGGT	246
CHRNB2_12960.2	chr1	154544450	CCTCATGTTCACCATGGTGCT	AAGCACGTGCAGGAGTCG	270
CHRNB2_12960.2	chr1	154544818	CGCTTCATCGCAGACCAC	CAATTTAGGCCGCACAATCTCC	248
CHRNB2_12960.2	chr1	154544623	CTGGAGCCCTCTTCTTCCG	CTCACGCTCTGGTCATCGT	226
CHRNB2_12960.2	chr1	154544224	TCAACCTCATCATCCCCTGTG	GCTGGTGACGATGGAGAAGG	230
CHRNB2_12961	chr1	154548422	CCATCCTGCATCATGTGACCT	GCAGGGTGAAAGAGCATGGA	252
SERPINI1_45779	chr3	167507053	TAAAAGTAGAACCTCCCAACATATCCTTC	AAGAGCAATACTCAATGGAGAGAAGAGA	270
SERPINI1_45779	chr3	167507216	TAATCGTCTTAGAGCCACTGGTGA	GCTGTGTCTAGAATAAGAATACAACATAACTGA	232
SERPINI1_45780	chr3	167508260	GGTTAATCTCCCTTGCTGTGCT	TTTGCAAAAACTCCTCATTGACATGAAA	226
SERPINI1_45780	chr3	167508444	TATGTGATGAAAATTGCCAATTCCTTGTTT	AGGAACAAGGAGGAAATACTTTCAGAAG	254
SERPINI1_45781	chr3	167510646	CCTCATTAATGCTGTCTATTTCAAGGG	CCCAAATTAGATTGACAAGGAGTTTGAATATG	246
SERPINI1_45781	chr3	167510472	TGTAAATTTGGTGTACAGTTTCTCTGGA	AGGTTCTAGTATTTTCAGGCCTAAACTG	244
SERPINI1_45782	chr3	167512609	AAGCTTTGATAGGCATCTTTTATGGC	GTGACACAGGAACCTCATACCTG	268
SERPINI1_45782	chr3	167512796	ACTCTGTGAAGAAGCAAAAAGTAGAAGT	ACCACATGAGTATGAAAGAAATGACTATGAAA	256
SERPINI1_45783	chr3	167525197	CCACATATCTAACACTTTGTTCTTGTTCC	ACCCCAGAACTCCATAGTAAATAGAGG	272
SERPINI1_45784	chr3	167540909	TCCTAGGTTTTCTTCAGTATCCCAGT	CCACTCCCCACTCAAGATTGC	274
SERPINI1_45785	chr3	167542418	CATAGATGGTTTTGAGGAATTACTCATTAGTCT	TGAAAAGAAATTATATGATGAGTACTGAGGAAAAA	270
SERPINI1_45786	chr3	167543157	CATATTTTCATTAATTGTAAGCAAGAAGGAAGAT	AAACACAAATCCTAAATATATACCAGTTGCAAAC	246
TSEN34_180225	chr19	54695760	AGCGAAGTGTGCTTCTCAGG	CACTGGTCTCATCCTCTTTGGC	230
TSEN34_180225	chr19	54695388	AGCTGTTTCGGTAACTGCTTTG	CCGATCTCGGCCAAGAGC	234
TSEN34_180225	chr19	54695592	GCTGCTGATGCCCGAAGA	TGGAAGCTCTCCTCTTGCTG	248
TSEN34_180227	chr19	54696248	CTTGCCCAGATCTGCTCTCC	TCGTATGGAAAGGCACAGCAA	260
TSEN34_180227	chr19	54695929	GCAGAAACTAGAACAGGCTTCAGG	GGAGTACAGAGAAGAGTTTGGTAAATTCAA	260
TSEN34_180227	chr19	54696127	GTCTCCCTGAGGGTGAGAAGA	ATACTGTAGCGCAGCTCGTG	248
TSEN34_180228	chr19	54697225	CGTCTGCCATTGGTCACTG	CAGCCACATCCCCTAGGTC	260
ATN1_119385	chr12	7043297	AGATCCTGCTTCCCAGACCA	AAGGAGGTAGGTAACACTGTTCTTTACA	268
ATN1_119385	chr12	7043463	TAGAGAAGAAGAACAAATAATGTGCACCATAA	ACAGAATACCTTGGCTGTCTGC	232
ATN1_119387	chr12	7043833	CCGAGTAGAGGAAGCCTCCA	ATGATCTGGCCTTTCTCTTATGTCC	226
ATN1_119387	chr12	7043670	GTCCAGCAGTGATGGCAAAG	GATCTCCTCACTCCGACCCT	260
ATN1_119388.1	chr12	7045039	AGGGATATCGACCAGGACAACC	GGAGGAGCCTGGAACATTCG	266
ATN1_119388.1	chr12	7044827	TTGAGCAAGAGTACTCACCACATC	CTTCCAGGGCTGTAGATACTGG	272
ATN1_119388.2	chr12	7045243	ACTGGATATCATGCTCCCATGGA	GGTAGGCGGCTTTGTTGG	258
ATN1_119388.2	chr12	7045560	AGACCCCTCAACAATGCATCAG	CTGCTGCAGAGCTACTACTAGAG	232
ATN1_119388.2	chr12	7045401	CCCACTACTCCCATTTCAGTATCAAG	AGGGCAGATGACCAGGTAGT	226
ATN1_119388.3	chr12	7046085	ACCCACCAGTCTCAACACATC	TGTAGGACACCTGGCTGTGA	258
ATN1_119388.3	chr12	7045786	CCCCCATGAGGTTTCCTTATTCAT	GATGGGCATTGCTGTTGGC	270
ATN1_119388.3	chr12	7046009	TCCCTATGGCCGCCTCTTA	AGACATGGCGTAAGGGTGTG	262
ATN1_119388.4	chr12	7046253	CACACCCTTACGCCATGTCT	AAAGGGTAGCCGAAGAGGTG	264
ATN1_119388.4	chr12	7046478	CCCTACCCTTTCCCACCG	AGCCCGGCTTGAAGGTC	274
ATN1_119388.5	chr12	7046676	ATCGAGGAACCTCGCCAC	ACATCTACCACCTTGGGAGGG	250
ATN1_119388.5	chr12	7046819	CCGGCTGAGGAGTATGAGAC	GGGCGTGCTTTTCTAAAACACTAC	226
ATN1_119389	chr12	7047228	CTGGATCGCGGCTTCAAC	GCAGTGACGCACTCACCA	226
ATN1_119389	chr12	7047054	CTTGCGCTGGTGTAGTGTTTTAG	CAGTGGCACGAAGTACAGGT	266
ATN1_119389	chr12	7047337	GACCTGGTGGAGAAGGTGC	GGTGGCGACGTGACTCG	250
ATN1_119390.1	chr12	7047787	ATGAGTTGAGGCATTTTGGCATTC	ACATGAGGCCGGGCATATTC	274
ATN1_119390.1	chr12	7047973	GTCCTGACACTCCAGCCTTG	GCTCACTAGGCTTCACCTCAAA	240
ATN1_119390.2	chr12	7048468	AATGTGACTCCCCATCACCAC	GTCAGGGAGGCAAAGTTCAGG	228
ATN1_119390.2	chr12	7048164	CGTGAACGAGACCTCCGT	CGCTCAGCATAGGACATGTCA	248
ATN1_119390.2	chr12	7048321	CTGGAGCGAGAACGTCTAGC	CACCTGCATGGATAGCATCTTG	226
ATN1_119391	chr12	7050228	ACCCAAATGCATGGTTTGCC	CCACCCAAATACCTCCTTTCTGC	274
ATN1_119392	chr12	7050907	CATCACCCGCTGCACAGT	CGCTTTCCTTCTTCAGGTGACT	262
ATN1_119392	chr12	7050700	tgtaaaGGAGCTGGCTATCCC	GGGTACCTGTAGTAGTCCTCCTG	270
ATN1_119393	chr12	7051117	TCTTACCTCTCTGCTATGCACTG	ACCTCTGCACACCACATCG	262
GJB1_196158.1	chrX	70443952	AATCTTCCTTCATCTGCAACACACT	ACGCTGATGACATAGGTCCAC	274
GJB1_196158.1	chrX	70443736	GACTTTCCACCCCAGCTTTCT	TGGTCATAGCAAACGCTGTTG	268
GJB1_196158.2	chrX	70444328	AACCGTCTTCACCGTCTTCATG	GCGCAGTATGTCTTTCAGGGA	232
GJB1_196158.2	chrX	70444497	ATGAGATCAACAAGCTGCTGAGT	TTGATCGAGTAATCCCCAGCAG	226
GJB1_196158.2	chrX	70444151	GAGGCACAAGGTCCACATCT	CATTGAGGATGATGCAGATGCC	254
ITGA7_123349	chr12	56079004	AGCCCACTCTACCCTCTTCAT	AGTACCATGCGGTGAAGATTCC	270
ITGA7_123349	chr12	56079175	GTCTTCTCCTCCTTGAACTGCTG	GCTATTCAGCCTATTTCCTTTCTGC	232
ITGA7_123351	chr12	56081893	GGTGGGTGACAGAACCACAA	TGACCTCTTGCTCCATTGACC	242
ITGA7_123351	chr12	56082089	GTCCAAGTATACCATCACTGGGATC	AAGGGTCTCCTTCCCTGTTCC	254
ITGA7_123352	chr12	56082789	TTTGGACAGTGAGGAAGGAGGA	ATGGGAGAGATGGCAGTCTCA	274
ITGA7_123353	chr12	56086944	CCTATCCCTACTGTCCACATCCT	GAAAGGGCTTTGCTCTCCCA	226
ITGA7_123353	chr12	56086775	TGGTCAACTTGCACCCAGAC	TTGGAGGGACACTCACTAAGACC	272
ITGA7_123354	chr12	56087106	CATCTGTCCCCACATCTAACCC	CTCTCCCCTCATACTCTCTTTTTCC	250
ITGA7_123355	chr12	56087873	TCCCACAGCCAAGGTCCATA	CCAGCAACTCTTCTTCTCTGGT	242
ITGA7_123356	chr12	56088077	CTCAGACTGCATGGCTCTCTC	GCATCCAGTCTCTGCACGA	256
ITGA7_123356	chr12	56088280	TGGACAGTGGCAGCTCAAT	CACCTTCTACCTCATCCTTAGCAC	258
ITGA7_123357	chr12	56088499	TCCAGTTCCGTGGTCTCAATG	CTCCAGTAACCCAGACTGACCT	274
ITGA7_123359	chr12	56088701	AGAGTGGCTTCTCCTGGAATG	AGTGGGCAGCCAGTCATTG	254
ITGA7_123359	chr12	56088888	AGGTTGGTGACCATCAGCTC	GTACAGAGGCCTGAGGCTTG	232
ITGA7_123360	chr12	56089471	AGAGGGCTTTCTCTCAATCCTTG	CATATGCCATGGTGACAGGTTTG	256
ITGA7_123361	chr12	56090230	GCTGTGAATTGGTGTCACTGG	GGGATTGTTCCAGTGAGGAATAGAC	274
ITGA7_123362	chr12	56090993	CTGGTGCTTGGGTTCTTCCA	TAGCCCTACTGTGGGTGAGT	262
ITGA7_123362	chr12	56090783	GTGAGCTCAGAAGACAGGTTTCC	TTCCCCGTGTGACGTTCC	262
ITGA7_123363	chr12	56091158	CCTCCCTGGGAAACCCAAAA	CCTTTGATCCTTTATCTCCCCAGTTT	236
ITGA7_123364	chr12	56091510	CATGGGAGACATGGAGGATGG	CAATACCCTGACCTGCTGGTG	230
ITGA7_123364	chr12	56091334	CCCACCCCATCTGTCACATC	TGTGCTCTTGACTCCCCAATC	236
ITGA7_123365	chr12	56091676	GGCTCACCTGAAGAGCACT	GAATGGGTGTGGGTGGAATCA	226
ITGA7_123366	chr12	56091855	GTCAGCCTCCCTCAATCCC	TTGAGGCCTGGATCTTGTCTG	256
ITGA7_123367	chr12	56092351	CTCCCTGAGCCTTTCCAGTTC	TCTCTCCATAGCTGGCCAGA	236
ITGA7_123367	chr12	56092522	TGGCGCTCAAAGAAGTAGGG	CTCCGGCTTTGGCTACTCA	226
ITGA7_123368	chr12	56092737	CTCACCCATCACTGTTGAGGTC	CACCCCAGCTTCTGAGTCTTG	270
[truncated: 16,133 more rows]
